# Supplementary material for: Redetermination of catena-poly[[chlorido­(thio­urea-κS)copper(I)]-μ-thio­urea-κ2 S:S] at 100 K
Source: Acta Crystallogr Sect E Struct Rep Online. 2012 Feb 10;68(Pt 3):m260–1. doi: 10.1107/S1600536812004448 (PMC3297225; doi:10.1107/S1600536812004448)
Supplement: Supplementary file 1 [file e-68-0m260-sup1.cif]

##############################################################################
#                                                                            #
# This CIF contains the data in a paper accepted for publication in          #
# Acta Crystallographica Section E. It conforms to the requirements of       #
# Notes for Authors for Acta Crystallographica Section E, and has been       #
# peer reviewed under the auspices of the IUCr Commission on Journals.       #
#                                                                            #
# Full details of the Crystallographic Information File format               #
# are given in the paper "The Crystallographic Information File (CIF):       #
# a New Standard Archive File for Crystallography" by S. R. Hall, F. H.      #
# Allen and I. D. Brown [Acta Cryst. (1991), A47, 655-685].                  #
#                                                                            #
# The current version of the core CIF dictionary is obtainable from          #
# ftp://ftp.iucr.org/pub/cif_core.dic.                                       #
#                                                                            #
# Software is freely available for graphical display of the structure(s)     #
# in this CIF. For information consult the CIF software page                 #
# http://www.iucr.org/resources/cif/software.                                #
#                                                                            #
# This file may be used for bona fide research purposes within the           #
# scientific community so long as proper attribution is given to the journal # 
# article from which it was obtained.                                        #
#                                                                            #
##############################################################################
data_I
_audit_creation_method     SHELXL-97
_chemical_name_systematic
;
<i>catena</i>-poly[[chlorido(thiourea-\k<i>S</i>)copper(I)]-\m-thiourea-
\k^2^<i>S</i>:<i>S</i>]
;
_chemical_name_common     ?
_chemical_formula_moiety     'C2 H8 Cl Cu N4 S2'
_chemical_formula_sum     'C2 H8 Cl Cu N4 S2'
_chemical_formula_iupac     '[Cu Cl (C H4 N2 S)2]'
_chemical_formula_weight     251.24
_chemical_melting_point     ?
_symmetry_cell_setting     monoclinic
_symmetry_space_group_name_H-M     'P 21/c'
_symmetry_space_group_name_Hall     '-P 2ybc'
loop_
    _symmetry_equiv_pos_as_xyz
    'x, y, z'
    '-x, y+1/2, -z+1/2'
    '-x, -y, -z'
    'x, -y-1/2, z-1/2'
_cell_length_a     5.8043(2)
_cell_length_b     8.1292(3)
_cell_length_c     35.9657(12)
_cell_angle_alpha     90.00
_cell_angle_beta     92.326(2)
_cell_angle_gamma     90.00
_cell_volume     1695.62(10)
_cell_formula_units_Z     8
_cell_measurement_reflns_used     368
_cell_measurement_theta_min     1.7
_cell_measurement_theta_max     27.2
_cell_measurement_temperature     100(2)
_exptl_crystal_description     prism
_exptl_crystal_colour     colourless
_exptl_crystal_size_max     0.45
_exptl_crystal_size_mid     0.18
_exptl_crystal_size_min     0.07
_exptl_crystal_density_diffrn     1.968
_exptl_crystal_density_meas     ?
_exptl_crystal_density_method     'not measured'
_exptl_crystal_F_000     1008
_exptl_absorpt_coefficient_mu     3.316
_exptl_absorpt_correction_type     multi-scan
_exptl_absorpt_process_details     '(SADABS; Sheldrick, 1996)'
_exptl_absorpt_correction_T_min     0.493
_exptl_absorpt_correction_T_max     0.793
_exptl_special_details     ?
_diffrn_ambient_temperature     100(2)
_diffrn_radiation_type     MoK\a
_diffrn_radiation_wavelength     0.71073
_diffrn_radiation_source     'fine-focus sealed tube'
_diffrn_radiation_monochromator     graphite
_diffrn_measurement_device_type     'Bruker APEXII CCD detector'
_diffrn_measurement_method     '\w and \f'
_diffrn_detector_area_resol_mean     ?
_diffrn_reflns_number     18106
_diffrn_reflns_av_R_equivalents     0.0397
_diffrn_reflns_av_sigmaI/netI     0.0378
_diffrn_reflns_theta_min     2.57
_diffrn_reflns_theta_max     28.00
_diffrn_reflns_theta_full     28.00
_diffrn_measured_fraction_theta_max     0.997
_diffrn_measured_fraction_theta_full     0.997
_diffrn_reflns_limit_h_min     -7
_diffrn_reflns_limit_h_max     7
_diffrn_reflns_limit_k_min     -10
_diffrn_reflns_limit_k_max     10
_diffrn_reflns_limit_l_min     -47
_diffrn_reflns_limit_l_max     33
_diffrn_standards_number     ?
_diffrn_standards_interval_count     ?
_diffrn_standards_interval_time     ?
_diffrn_standards_decay_%     ?
_refine_special_details
;
Refinement of <i>F</i>^2^ against ALL reflections. The weighted <i>R</i>-factor
<i>wR</i> and goodness of fit <i>S</i> are based on <i>F</i>^2^, conventional
<i>R</i>-factors <i>R</i> are based on <i>F</i>, with <i>F</i> set to zero for
negative <i>F</i>^2^. The threshold expression of <i>F</i>^2^ >
\s(<i>F</i>^2^) is used only for calculating <i>R</i>-factors(gt) <i>etc</i>.
and is not relevant to the choice of reflections for refinement.
<i>R</i>-factors based on <i>F</i>^2^ are statistically about twice as large
as those based on <i>F</i>, and <i>R</i>- factors based on ALL data will be
even larger.
;
_reflns_number_total     4089
_reflns_number_gt     3372
_reflns_threshold_expression     I>2\s(I)
_refine_ls_structure_factor_coef     Fsqd
_refine_ls_matrix_type     full
_refine_ls_R_factor_all     0.0566
_refine_ls_R_factor_gt     0.0432
_refine_ls_wR_factor_gt     0.0784
_refine_ls_wR_factor_ref     0.0809
_refine_ls_goodness_of_fit_ref     1.145
_refine_ls_restrained_S_all     1.143
_refine_ls_number_reflns     4089
_refine_ls_number_parameters     245
_refine_ls_number_restraints     16
_refine_ls_hydrogen_treatment     refall
_refine_ls_weighting_scheme     calc
_refine_ls_weighting_details
         'calc w=1/[\s^2^(Fo^2^)+(0.0226P)^2^+3.6977P] where P=(Fo^2^+2Fc^2^)/3'
_atom_sites_solution_hydrogens     geom
_atom_sites_solution_primary     direct
_atom_sites_solution_secondary     difmap
_refine_ls_shift/su_max     0.001
_refine_ls_shift/su_mean     0.000
_refine_diff_density_max     0.577
_refine_diff_density_min     -0.850
_refine_ls_extinction_method     none
_refine_ls_extinction_coef     ?
loop_
    _atom_type_symbol
    _atom_type_description
    _atom_type_scat_dispersion_real
    _atom_type_scat_dispersion_imag
    _atom_type_scat_source
    'C' 'C' 0.0033 0.0016
                         'International Tables Vol C Tables 4.2.6.8 and 6.1.1.4'
    'H' 'H' 0.0000 0.0000
                         'International Tables Vol C Tables 4.2.6.8 and 6.1.1.4'
    'N' 'N' 0.0061 0.0033
                         'International Tables Vol C Tables 4.2.6.8 and 6.1.1.4'
    'S' 'S' 0.1246 0.1234
                         'International Tables Vol C Tables 4.2.6.8 and 6.1.1.4'
    'Cl' 'Cl' 0.1484 0.1585
                         'International Tables Vol C Tables 4.2.6.8 and 6.1.1.4'
    'Cu' 'Cu' 0.3201 1.2651
                         'International Tables Vol C Tables 4.2.6.8 and 6.1.1.4'
_computing_data_collection     'APEX2 (Bruker, 2005)'
_computing_cell_refinement     'SAINT (Bruker, 2005)'
_computing_data_reduction     'SAINT (Bruker, 2005)'
_computing_structure_solution     'SHELXS97 (Sheldrick, 2008)'
_computing_structure_refinement     'SHELXL97 (Sheldrick, 2008)'
_computing_molecular_graphics     'PLATON (Spek, 2009)'
_computing_publication_material     'publCIF (Westrip, 2010)'
loop_
    _atom_site_type_symbol
    _atom_site_label
    _atom_site_fract_x
    _atom_site_fract_y
    _atom_site_fract_z
    _atom_site_U_iso_or_equiv
    _atom_site_adp_type
    _atom_site_calc_flag
    _atom_site_refinement_flags
    _atom_site_occupancy
    _atom_site_symmetry_multiplicity
    _atom_site_disorder_assembly
    _atom_site_disorder_group
    Cu Cu1 0.20578(8) 0.31958(6) 0.100266(15) 0.02808(13) Uani d . 1 1 . .
    Cu Cu2 -0.13231(8) 0.24956(6) 0.157138(12) 0.02293(12) Uani d . 1 1 . .
    Cl Cl1 -0.45164(14) 0.01524(10) 0.18514(2) 0.01749(17) Uani d . 1 1 . .
    Cl Cl2 0.35733(14) 0.18063(12) 0.02357(3) 0.0253(2) Uani d . 1 1 . .
    S S3 0.05347(13) 0.07669(10) 0.11866(2) 0.01369(17) Uani d . 1 1 . .
    S S4 0.06418(14) 0.35188(12) 0.20688(3) 0.0207(2) Uani d . 1 1 . .
    S S2 0.02223(14) 0.52774(12) 0.06966(3) 0.01974(19) Uani d . 1 1 . .
    S S1 0.55003(14) 0.38438(11) 0.13126(3) 0.01895(19) Uani d . 1 1 . .
    C C4 -0.1303(6) 0.3857(4) 0.24079(10) 0.0203(8) Uani d . 1 1 . .
    C C3 -0.1615(5) 0.0262(4) 0.08459(9) 0.0148(7) Uani d . 1 1 . .
    C C1 0.5411(6) 0.5852(4) 0.14784(10) 0.0183(7) Uani d . 1 1 . .
    C C2 0.2234(6) 0.6102(4) 0.04098(10) 0.0179(7) Uani d . 1 1 . .
    N N3 0.4489(5) 0.5983(5) 0.04812(10) 0.0268(8) Uani d D 1 1 . .
    N N1 0.7193(6) 0.6469(4) 0.16698(10) 0.0277(8) Uani d D 1 1 . .
    N N7 -0.3535(5) 0.3549(5) 0.23575(10) 0.0298(8) Uani d D 1 1 . .
    N N2 0.3566(5) 0.6769(4) 0.14099(9) 0.0224(7) Uani d D 1 1 . .
    N N4 0.1543(5) 0.6897(5) 0.01073(9) 0.0259(7) Uani d D 1 1 . .
    N N6 -0.3721(5) -0.0059(4) 0.09504(9) 0.0227(7) Uani d D 1 1 . .
    N N5 -0.1090(5) 0.0156(4) 0.04974(8) 0.0218(7) Uani d D 1 1 . .
    N N8 -0.0560(6) 0.4419(5) 0.27368(10) 0.0295(8) Uani d D 1 1 . .
    H H5A 0.026(4) 0.043(5) 0.0426(12) 0.037(13) Uiso d D 1 1 . .
    H H6A -0.482(6) -0.015(6) 0.0781(11) 0.049(15) Uiso d D 1 1 . .
    H H7A -0.398(7) 0.304(5) 0.2160(8) 0.034(13) Uiso d D 1 1 . .
    H H8A -0.148(6) 0.478(6) 0.2898(10) 0.040(14) Uiso d D 1 1 . .
    H H3A 0.500(7) 0.538(4) 0.0666(8) 0.023(11) Uiso d D 1 1 . .
    H H4A 0.258(5) 0.731(5) -0.0024(10) 0.024(11) Uiso d D 1 1 . .
    H H5B -0.207(6) -0.017(5) 0.0328(9) 0.028(11) Uiso d D 1 1 . .
    H H6B -0.401(7) 0.005(5) 0.1181(6) 0.027(12) Uiso d D 1 1 . .
    H H7B -0.443(7) 0.391(6) 0.2526(10) 0.043(14) Uiso d D 1 1 . .
    H H8B 0.082(4) 0.477(6) 0.2753(14) 0.048(15) Uiso d D 1 1 . .
    H H2B 0.358(7) 0.775(3) 0.1496(11) 0.025(12) Uiso d D 1 1 . .
    H H1B 0.817(6) 0.573(4) 0.1748(11) 0.025(11) Uiso d D 1 1 . .
    H H4B 0.016(4) 0.692(5) 0.0030(12) 0.030(12) Uiso d D 1 1 . .
    H H3B 0.537(7) 0.639(6) 0.0320(10) 0.041(14) Uiso d D 1 1 . .
    H H2A 0.249(5) 0.639(5) 0.1260(9) 0.026(11) Uiso d D 1 1 . .
    H H1A 0.715(8) 0.743(3) 0.1764(13) 0.044(14) Uiso d D 1 1 . .
loop_
    _atom_site_aniso_label
    _atom_site_aniso_U_11
    _atom_site_aniso_U_22
    _atom_site_aniso_U_33
    _atom_site_aniso_U_12
    _atom_site_aniso_U_13
    _atom_site_aniso_U_23
    Cu1 0.0184(2) 0.0208(2) 0.0442(3) -0.00450(19) -0.0103(2) 0.0088(2)
    Cu2 0.0198(2) 0.0286(3) 0.0199(2) 0.00834(19) -0.00549(18) -0.0093(2)
    Cl1 0.0177(4) 0.0183(4) 0.0164(4) 0.0011(3) 0.0005(3) -0.0003(3)
    Cl2 0.0123(4) 0.0327(5) 0.0309(5) -0.0007(4) 0.0013(3) 0.0069(4)
    S3 0.0108(3) 0.0163(4) 0.0139(4) 0.0007(3) -0.0005(3) -0.0006(3)
    S4 0.0119(4) 0.0297(5) 0.0202(4) 0.0024(3) -0.0022(3) -0.0077(4)
    S2 0.0102(4) 0.0267(5) 0.0223(5) 0.0015(3) 0.0006(3) 0.0057(4)
    S1 0.0160(4) 0.0135(4) 0.0266(5) 0.0012(3) -0.0077(4) -0.0010(3)
    C4 0.0162(16) 0.0191(18) 0.0251(19) 0.0030(14) -0.0043(14) -0.0062(15)
    C3 0.0121(15) 0.0167(17) 0.0156(17) -0.0031(13) -0.0002(13) -0.0031(13)
    C1 0.0169(16) 0.0179(18) 0.0200(18) -0.0008(14) 0.0007(14) 0.0027(14)
    C2 0.0138(15) 0.0233(19) 0.0166(17) 0.0016(14) -0.0019(13) -0.0019(14)
    N3 0.0121(14) 0.042(2) 0.0262(19) -0.0001(14) 0.0008(13) 0.0125(16)
    N1 0.0277(17) 0.0149(17) 0.039(2) 0.0035(14) -0.0143(15) -0.0072(15)
    N7 0.0121(14) 0.051(2) 0.0263(19) -0.0026(15) 0.0018(14) -0.0180(17)
    N2 0.0181(15) 0.0173(16) 0.0314(18) 0.0034(13) -0.0036(13) -0.0054(15)
    N4 0.0114(14) 0.041(2) 0.0249(18) -0.0017(14) -0.0019(13) 0.0098(15)
    N6 0.0153(14) 0.0362(19) 0.0166(16) -0.0091(14) 0.0006(13) -0.0030(15)
    N5 0.0152(15) 0.0377(19) 0.0123(15) -0.0063(14) -0.0001(12) -0.0044(13)
    N8 0.0185(16) 0.046(2) 0.0237(18) -0.0033(16) -0.0016(14) -0.0193(16)
_geom_special_details
;
All e.s.d.'s (except the e.s.d. in the dihedral angle between two l.s. planes)
are estimated using the full covariance matrix. The cell e.s.d.'s are taken
into account individually in the estimation of e.s.d.'s in distances, angles
and torsion angles; correlations between e.s.d.'s in cell parameters are only
used when they are defined by crystal symmetry. An approximate (isotropic)
treatment of cell e.s.d.'s is used for estimating e.s.d.'s involving l.s.
planes.
;
loop_
    _geom_bond_atom_site_label_1
    _geom_bond_atom_site_label_2
    _geom_bond_site_symmetry_2
    _geom_bond_distance
    _geom_bond_publ_flag
    Cu1 S1 . 2.3091(9) y
    Cu1 S2 . 2.2617(10) y
    Cu1 S3 . 2.2728(10) y
    Cu1 Cl2 . 3.1394(12) y
    Cu2 S1 1_455 2.3081(9) y
    Cu2 S3 . 2.2747(9) y
    Cu2 S4 . 2.2421(9) y
    Cu2 Cl1 . 2.8687(9) y
    Cu1 Cu2 . 2.9470(7) ?
    S3 C3 . 1.761(3) ?
    S4 C4 . 1.717(4) ?
    S2 C2 . 1.725(4) ?
    S1 C1 . 1.739(4) ?
    S1 Cu2 1_655 2.3081(9) ?
    C4 N8 . 1.324(5) ?
    C4 N7 . 1.325(4) ?
    C3 N5 . 1.305(4) ?
    C3 N6 . 1.320(4) ?
    C1 N1 . 1.319(5) ?
    C1 N2 . 1.320(4) ?
    C2 N4 . 1.314(5) ?
    C2 N3 . 1.327(4) ?
    N3 H3A . 0.867(19) ?
    N3 H3B . 0.853(19) ?
    N1 H1B . 0.862(19) ?
    N1 H1A . 0.855(19) ?
    N7 H7A . 0.854(19) ?
    N7 H7B . 0.867(19) ?
    N2 H2B . 0.852(19) ?
    N2 H2A . 0.867(19) ?
    N4 H4A . 0.852(19) ?
    N4 H4B . 0.837(19) ?
    N6 H6A . 0.866(19) ?
    N6 H6B . 0.857(19) ?
    N5 H5A . 0.862(19) ?
    N5 H5B . 0.856(19) ?
    N8 H8A . 0.856(19) ?
    N8 H8B . 0.852(19) ?
loop_
    _geom_angle_atom_site_label_1
    _geom_angle_atom_site_label_2
    _geom_angle_atom_site_label_3
    _geom_angle_site_symmetry_1
    _geom_angle_site_symmetry_3
    _geom_angle
    _geom_angle_publ_flag
    Cl2 Cu1 S1 . . 103.79(3) ?
    Cl2 Cu1 S2 . . 89.13(4) ?
    Cl2 Cu1 S3 . . 93.98(3) ?
    S1 Cu1 S2 . . 116.46(4) ?
    S1 Cu1 S3 . . 113.38(4) ?
    S2 Cu1 S3 . . 127.63(4) ?
    Cl1 Cu2 S3 . . 97.61(3) ?
    Cl1 Cu2 S4 . . 106.33(3) ?
    Cl1 Cu2 S1 . 1_455 86.56(3) ?
    S2 Cu1 S3 . . 127.63(4) ?
    S2 Cu1 S1 . . 116.46(4) ?
    S3 Cu1 S1 . . 113.38(4) ?
    S2 Cu1 Cu2 . . 99.70(3) ?
    S3 Cu1 Cu2 . . 49.63(2) ?
    S1 Cu1 Cu2 . . 107.25(3) ?
    S4 Cu2 S3 . . 118.44(3) ?
    S4 Cu2 S1 . 1_455 121.18(4) ?
    S3 Cu2 S1 . 1_455 116.02(4) ?
    S4 Cu2 Cu1 . . 98.66(3) ?
    S3 Cu2 Cu1 . . 49.58(3) ?
    S1 Cu2 Cu1 1_455 . 99.90(3) ?
    C3 S3 Cu1 . . 105.83(12) ?
    C3 S3 Cu2 . . 103.14(11) ?
    Cu1 S3 Cu2 . . 80.79(3) ?
    C4 S4 Cu2 . . 107.36(12) ?
    C2 S2 Cu1 . . 105.36(12) ?
    C1 S1 Cu2 . 1_655 110.00(12) ?
    C1 S1 Cu1 . . 110.01(12) ?
    Cu2 S1 Cu1 1_655 . 138.40(4) ?
    N8 C4 N7 . . 117.9(4) ?
    N8 C4 S4 . . 119.4(3) ?
    N7 C4 S4 . . 122.7(3) ?
    N5 C3 N6 . . 121.0(3) ?
    N5 C3 S3 . . 119.8(2) ?
    N6 C3 S3 . . 119.1(3) ?
    N1 C1 N2 . . 119.7(3) ?
    N1 C1 S1 . . 120.1(3) ?
    N2 C1 S1 . . 120.1(3) ?
    N4 C2 N3 . . 117.5(3) ?
    N4 C2 S2 . . 119.7(3) ?
    N3 C2 S2 . . 122.8(3) ?
    C2 N3 H3A . . 120(3) ?
    C2 N3 H3B . . 117(3) ?
    H3A N3 H3B . . 123(4) ?
    C1 N1 H1B . . 113(3) ?
    C1 N1 H1A . . 122(3) ?
    H1B N1 H1A . . 122(4) ?
    C4 N7 H7A . . 118(3) ?
    C4 N7 H7B . . 117(3) ?
    H7A N7 H7B . . 125(4) ?
    C1 N2 H2B . . 118(3) ?
    C1 N2 H2A . . 118(3) ?
    H2B N2 H2A . . 124(4) ?
    C2 N4 H4A . . 117(3) ?
    C2 N4 H4B . . 123(3) ?
    H4A N4 H4B . . 120(4) ?
    C3 N6 H6A . . 119(3) ?
    C3 N6 H6B . . 118(3) ?
    H6A N6 H6B . . 122(4) ?
    C3 N5 H5A . . 121(3) ?
    C3 N5 H5B . . 122(3) ?
    H5A N5 H5B . . 117(4) ?
    C4 N8 H8A . . 122(3) ?
    C4 N8 H8B . . 117(3) ?
    H8A N8 H8B . . 117(5) ?
loop_
    _geom_hbond_atom_site_label_D
    _geom_hbond_atom_site_label_H
    _geom_hbond_atom_site_label_A
    _geom_hbond_site_symmetry_A
    _geom_hbond_distance_DH
    _geom_hbond_distance_HA
    _geom_hbond_distance_DA
    _geom_hbond_angle_DHA
    _geom_hbond_publ_flag
    N1 H1A Cl1 1_665 0.85(3) 2.44(3) 3.230(3) 154(4) yes
    N1 H1B S4 1_655 0.87(3) 2.55(3) 3.404(4) 171(3) yes
    N2 H2A S2 . 0.87(3) 2.54(3) 3.379(3) 164(3) yes
    N2 H2B Cl1 1_665 0.86(3) 2.56(3) 3.344(3) 153(3) yes
    N3 H3A S1 . 0.87(3) 2.65(3) 3.488(4) 164(3) yes
    N3 H3B Cl2 3_665 0.86(4) 2.57(4) 3.373(4) 156(4) yes
    N4 H4A Cl2 3_665 0.85(3) 2.49(3) 3.309(3) 161(3) yes
    N4 H4B Cl2 3_565 0.84(3) 2.55(3) 3.340(3) 157(4) yes
    N5 H5A Cl2 . 0.86(3) 2.35(3) 3.197(3) 167(4) yes
    N5 H5B Cl2 3_555 0.86(3) 2.55(4) 3.356(3) 157(3) yes
    N6 H6A Cl2 1_455 0.87(4) 2.66(4) 3.323(3) 134(4) yes
    N6 H6B Cl1 . 0.86(2) 2.44(2) 3.296(3) 174(3) yes
    N7 H7A Cl1 . 0.85(3) 2.61(4) 3.343(4) 145(3) yes
    N7 H7B Cl1 2_455 0.87(4) 2.55(4) 3.367(4) 157(3) yes
    N8 H8A Cl1 2_455 0.86(4) 2.54(4) 3.326(4) 152(3) yes
    N8 H8B Cl1 2_555 0.85(3) 2.55(3) 3.298(4) 148(4) yes
_iucr_refine_instructions_details
;
TITL zouh_ThArticle_CuCl2_173_0m in P2(1)/c
CELL 0.71073   5.8043   8.1292  35.9657  90.000  92.326  90.000
ZERR   4.00   0.0002   0.0003   0.0012   0.000   0.002   0.000
LATT 1
SYMM -X, 0.5+Y, 0.5-Z
SFAC C  H  N  S  Cl Cu
UNIT 16  64  32  16  8  8
OMIT 0 0 4
OMIT 0 0 2
OMIT 0 56
L.S. 4
ACTA
BOND $H
FMAP 2
PLAN 20
HTAB
DFIX 0.86 0.02 N1 H1B  N1 H1A  N2 H2A  N2 H2B
DFIX 0.86 0.02 N3 H3A  N3 H3B  N4 H4A  N4 H4B
DFIX 0.86 0.02 N5 H5A  N5 H5B  N6 H6A  N6 H6B
DFIX 0.86 0.02 N7 H7A  N7 H7B  N8 H8A  N8 H8B
TEMP 23.000
WGHT    0.022600    3.697700
FVAR       0.33686
MOLE 1
CU1   6    0.205785    0.319582    0.100266    11.00000    0.01835    0.02076 =
         0.04418    0.00876   -0.01033   -0.00450
CU2   6   -0.132311    0.249562    0.157138    11.00000    0.01979    0.02861 =
         0.01986   -0.00927   -0.00549    0.00834
CL1   5    0.548364    1.015241    0.185143    11.00000    0.01774    0.01835 =
         0.01636   -0.00026    0.00053    0.00110
CL2   5    0.642669    0.819365    0.976431    11.00000    0.01233    0.03274 =
         0.03093    0.00689    0.00133   -0.00066
S3    4    0.053468    0.076686    0.118659    11.00000    0.01076    0.01634 =
         0.01390   -0.00056   -0.00046    0.00070
S4    4    0.064179    0.351877    0.206878    11.00000    0.01188    0.02968 =
         0.02021   -0.00768   -0.00224    0.00238
S2    4    0.022234    0.527745    0.069658    11.00000    0.01022    0.02667 =
         0.02232    0.00571    0.00058    0.00153
S1    4    0.550033    0.384382    0.131262    11.00000    0.01602    0.01350 =
         0.02663   -0.00095   -0.00766    0.00121
C4    1   -0.130275    0.385680    0.240787    11.00000    0.01625    0.01911 =
         0.02512   -0.00618   -0.00430    0.00303
C3    1   -0.161493    0.026216    0.084589    11.00000    0.01214    0.01668 =
         0.01557   -0.00312   -0.00018   -0.00312
C1    1    0.541056    0.585167    0.147840    11.00000    0.01692    0.01785 =
         0.02001    0.00265    0.00066   -0.00076
C2    1    0.223413    0.610182    0.040976    11.00000    0.01376    0.02328 =
         0.01657   -0.00194   -0.00190    0.00156
N3    3    0.448880    0.598291    0.048116    11.00000    0.01209    0.04221 =
         0.02621    0.01253    0.00084   -0.00010
N1    3    0.719336    0.646851    0.166984    11.00000    0.02773    0.01485 =
         0.03913   -0.00719   -0.01428    0.00350
N7    3   -0.353472    0.354950    0.235753    11.00000    0.01213    0.05100 =
         0.02631   -0.01801    0.00176   -0.00258
N2    3    0.356614    0.676932    0.140988    11.00000    0.01807    0.01725 =
         0.03142   -0.00545   -0.00359    0.00337
N4    3    0.154263    0.689693    0.010732    11.00000    0.01141    0.04129 =
         0.02489    0.00983   -0.00189   -0.00167
N6    3   -0.372116   -0.005920    0.095043    11.00000    0.01532    0.03623 =
         0.01661   -0.00300    0.00061   -0.00911
N5    3   -0.109011    0.015561    0.049744    11.00000    0.01520    0.03767 =
         0.01234   -0.00437   -0.00009   -0.00626
N8    3   -0.056028    0.441934    0.273682    11.00000    0.01855    0.04592 =
         0.02370   -0.01929   -0.00161   -0.00334
H5A   2    0.025656    0.042685    0.042556    11.00000    0.03681
H6A   2   -0.481633   -0.014759    0.078066    11.00000    0.04883
H7A   2   -0.398080    0.303807    0.216011    11.00000    0.03379
H8A   2   -0.148482    0.477549    0.289773    11.00000    0.03963
H3A   2    0.500474    0.538487    0.066608    11.00000    0.02289
H4A   2    0.258366    0.731121   -0.002437    11.00000    0.02357
H5B   2   -0.206738   -0.016503    0.032800    11.00000    0.02806
H6B   2   -0.400887    0.005104    0.118081    11.00000    0.02747
H7B   2   -0.443154    0.390935    0.252635    11.00000    0.04268
H8B   2    0.082095    0.477322    0.275306    11.00000    0.04759
H2B   2    0.358008    0.774621    0.149551    11.00000    0.02498
H1B   2    0.816774    0.573350    0.174802    11.00000    0.02523
H4B   2    0.016203    0.691998    0.003030    11.00000    0.03004
H3B   2    0.536605    0.638959    0.032008    11.00000    0.04132
H2A   2    0.248758    0.638842    0.125988    11.00000    0.02605
H1A   2    0.715291    0.743305    0.176438    11.00000    0.04403
HKLF 4
REM  zouh_ThArticle_CuCl2_173_0m in P2(1)/c
REM R1 =  0.0432 for   3372 Fo > 4sig(Fo)  and  0.0566 for all   4089 data
REM    245 parameters refined using     16 restraints
END
WGHT      0.0226      3.6975
REM Highest difference peak  0.577,  deepest hole -0.850,  1-sigma level  0.109
Q1    1   0.2000  0.2797  0.0787  11.00000  0.05    0.58
Q2    1   0.5312  0.5101  0.1302  11.00000  0.05    0.53
Q3    1   0.0750  0.2066  0.1166  11.00000  0.05    0.52
Q4    1  -0.0509  0.5798  0.2810  11.00000  0.05    0.49
Q5    1   0.0408  0.2220  0.2104  11.00000  0.05    0.49
Q6    1   0.6529  0.7271  0.9892  11.00000  0.05    0.47
Q7    1  -0.0701  0.2540  0.1818  11.00000  0.05    0.47
Q8    1   0.4908  1.0168  0.1606  11.00000  0.05    0.44
Q9    1   0.5778  0.8872  0.1911  11.00000  0.05    0.44
Q10   1   0.1845  0.4396  0.0932  11.00000  0.05    0.43
Q11   1  -0.1180  0.3357  0.1388  11.00000  0.05    0.43
Q12   1   0.0816  0.3924  0.0786  11.00000  0.05    0.42
Q13   1   0.5000  1.0000  1.0000  10.50000  0.05    0.40
Q14   1  -0.6698  0.1427  0.0782  11.00000  0.05    0.39
Q15   1   0.1927  0.1072  0.0911  11.00000  0.05    0.39
Q16   1  -0.1469  0.2480  0.0688  11.00000  0.05    0.39
Q17   1  -0.0742  0.1562  0.1400  11.00000  0.05    0.38
Q18   1   0.2675  0.3247  0.1272  11.00000  0.05    0.38
Q19   1  -0.2283  0.3264  0.2414  11.00000  0.05    0.38
Q20   1   0.0203 -0.1076  0.0811  11.00000  0.05    0.37
;
data_global
_journal_date_recd_electronic     2012-01-08
_journal_date_accepted     2012-02-02
_journal_name_full     'Acta Crystallographica, Section E'
_journal_year     2012
_journal_volume     68
_journal_issue      3
_journal_page_first     m260
_journal_page_last     m261
_journal_paper_category     QM
_journal_paper_doi     10.1107/S1600536812004448
_journal_coeditor_code     HB6598
_publ_contact_author_name     'Hafid Zouihri'
_publ_contact_author_address
;
Laboratoire Priv\'e de Cristallographie (LPC), K\'enitra, Morocco
;
_publ_contact_author_email     hafid.zouihri@gmail.com
_publ_contact_author_fax     '00 00 00 00'
_publ_contact_author_phone     '00 00 00 00'
_publ_section_title
;\
Redetermination of
<i>catena</i>-poly[[chlorido(thiourea-\k<i>S</i>)copper(I)]-\m-thiourea-\
\k^2^<i>S</i>:<i>S</i>] at 100 K
;
loop_
    _publ_author_name
    _publ_author_footnote
    _publ_author_address
    'Zouihri, Hafid' .
;
Laboratoire Priv\'e de Cristallographie (LPC), K\'enitra, Morocco.
;
