# Supplementary material for: Redetermination of catena-poly[[chlorido­(thio­urea-κS)copper(I)]-μ-thio­urea-κ2 S:S] at 100 K
Source: Acta Crystallogr Sect E Struct Rep Online. 2012 Feb 10;68(Pt 3):m260–1. doi: 10.1107/S1600536812004448 (PMC3297225; doi:10.1107/S1600536812004448)
Supplement: Supplementary file 2 [file e-68-0m260-Isup2.hkl]

# 
# h,k,l, Fc-squared, Fo-squared, sigma(Fo-squared) and status flag 
# 
data_I
_shelx_title ' zouh_ThArticle_CuCl2_173_0m in P2(1)/c' 
_shelx_refln_list_code          4 
_shelx_F_calc_maximum      286.83 
_exptl_crystal_F_000      1008.00 
_reflns_d_resolution_high  0.7570 
 
loop_ 
 _symmetry_equiv_pos_as_xyz 
 'x, y, z' 
 '-x, y+1/2, -z+1/2' 
 '-x, -y, -z' 
 'x, -y-1/2, z-1/2' 
 
_cell_length_a     5.8043 
_cell_length_b     8.1292 
_cell_length_c    35.9657 
_cell_angle_alpha  90.000 
_cell_angle_beta   92.326 
_cell_angle_gamma  90.000 
 
_shelx_F_squared_multiplier     1.000 
 
loop_ 
 _refln_index_h 
 _refln_index_k 
 _refln_index_l 
 _refln_F_squared_calc 
 _refln_F_squared_meas 
 _refln_F_squared_sigma 
 _refln_observed_status 
   1   0   0     9626.97    10000.67    116.61 o 
   2   0   0     7400.65     8154.48    119.67 o 
   3   0   0     5715.22     5799.39    100.94 o 
   4   0   0     1811.12     1982.17     61.52 o 
   5   0   0      989.88     1054.03     54.99 o 
   6   0   0      159.21      203.40     48.85 o 
   7   0   0      577.48      649.26     71.01 o 
   1   1   0        1.75        0.00      7.86 o 
   2   1   0     1561.77     1694.53     30.45 o 
   3   1   0     7889.22     7941.31    103.66 o 
   4   1   0     1330.45     1482.59     36.00 o 
   5   1   0     2752.34     2772.51     61.97 o 
   6   1   0    11651.48    11552.48    173.62 o 
   7   1   0      277.03      277.12     41.54 o 
   0   2   0      193.83      186.28     28.82 o 
   1   2   0     1652.74     1692.57     26.55 o 
   2   2   0    32788.00    33197.20    301.99 o 
   3   2   0     4393.79     4202.93     60.10 o 
   4   2   0     7451.62     7191.56     93.00 o 
   5   2   0       62.08       42.53     22.50 o 
   6   2   0      326.65      347.56     38.80 o 
   7   2   0      379.39      443.38     46.22 o 
   1   3   0      219.11      234.74     14.66 o 
   2   3   0    11764.67    11475.52    106.96 o 
   3   3   0     1556.70     1568.30     39.35 o 
   4   3   0     3220.51     3244.85     60.29 o 
   5   3   0     1535.98     1548.81     55.52 o 
   6   3   0      164.64      194.74     35.70 o 
   7   3   0      297.83      311.77     59.33 o 
   0   4   0      522.32      406.91     22.74 o 
   1   4   0     3704.39     3627.30     47.36 o 
   2   4   0       90.58      124.71     17.91 o 
   3   4   0     1195.49     1280.82     52.30 o 
   4   4   0     1816.83     1873.33     50.36 o 
   5   4   0       26.66       48.39     29.97 o 
   6   4   0      888.91     1033.15     60.70 o 
   7   4   0     2137.22     2168.88    102.53 o 
   1   5   0    10284.62     9786.53    137.90 o 
   2   5   0     8567.29     8394.84     84.62 o 
   3   5   0      834.16      920.98     37.41 o 
   4   5   0       38.14      131.37     28.43 o 
   5   5   0      201.07      211.09     46.78 o 
   6   5   0        9.95        0.00     49.59 o 
   0   6   0     3002.89     2956.55     62.39 o 
   1   6   0     1694.86     1671.13     43.25 o 
   2   6   0     1569.64     1703.03     47.70 o 
   3   6   0      824.26      929.29     37.82 o 
   4   6   0      452.83      704.50     61.27 o 
   5   6   0     2257.96     1945.77     99.67 o 
   6   6   0      275.78      142.07     60.80 o 
   1   7   0     7104.38     6945.58    116.96 o 
   2   7   0      884.87     1098.95     83.15 o 
   3   7   0       51.63      203.80     42.35 o 
   4   7   0     1989.35     2022.31     89.75 o 
   5   7   0      537.59      688.90     80.88 o 
   0   8   0      314.93      353.96     69.01 o 
   1   8   0      281.85      495.93     83.52 o 
   2   8   0     1893.22     1860.53    153.49 o 
   3   8   0     1347.35     1236.85     65.49 o 
   4   8   0      370.59      321.63     61.53 o 
   5   8   0     1301.17     1252.88    218.07 o 
   1   9   0     2819.49     2745.54     93.35 o 
   2   9   0      710.34      834.22    104.74 o 
   3   9   0      821.88      723.54     62.58 o 
   4   9   0      491.51      368.75     69.48 o 
   0  10   0       40.55      151.91     79.92 o 
   1  10   0     1781.95     1769.86     90.12 o 
   2  10   0       18.48       64.38     49.46 o 
  -7   1   1      566.82      702.65     49.85 o 
  -6   1   1      278.95      383.32     38.20 o 
  -5   1   1     1617.80     1584.58     52.60 o 
  -4   1   1     1058.20     1104.29     31.85 o 
  -3   1   1      691.32      802.39     25.86 o 
  -2   1   1       16.23       18.68     10.59 o 
  -1   1   1      530.64      627.10     15.18 o 
   0   1   1     1924.18     1820.76     21.84 o 
   1   1   1      517.00      491.76     17.24 o 
   2   1   1        8.07        0.00     10.80 o 
   3   1   1      479.60      564.34     21.29 o 
   4   1   1     9316.86     9661.68    113.77 o 
   5   1   1      719.98      814.48     36.42 o 
   6   1   1        0.55        0.00     28.29 o 
   7   1   1      103.53      105.38     37.52 o 
  -7   2   1       49.32        6.14     46.61 o 
  -6   2   1      231.68      215.84     36.94 o 
  -5   2   1      136.18      152.05     24.84 o 
  -4   2   1      602.97      655.46     29.49 o 
  -3   2   1     1776.46     1830.31     37.84 o 
  -2   2   1     4171.74     4294.61     51.30 o 
  -1   2   1     2181.66     2221.74     30.56 o 
   0   2   1     5460.99     5238.26     45.55 o 
   1   2   1      331.96      288.56     14.53 o 
   2   2   1     5155.74     5271.46     68.90 o 
   3   2   1    12505.66    12438.99    132.23 o 
   4   2   1     1566.03     1496.98     41.22 o 
   5   2   1        5.50        0.00     19.98 o 
   6   2   1      126.52      152.44     34.63 o 
   7   2   1      937.43     1032.64     66.65 o 
  -7   3   1      160.17      121.19     38.63 o 
  -6   3   1      813.06      877.33     45.27 o 
  -5   3   1       97.68      122.78     28.65 o 
  -4   3   1      982.74     1052.33     37.92 o 
  -3   3   1    21636.27    21742.31    213.51 o 
  -2   3   1     1282.06     1158.72     26.63 o 
  -1   3   1      143.84      129.38     12.46 o 
   0   3   1    21691.92    20534.70    135.78 o 
   1   3   1      108.78       99.23     13.14 o 
   2   3   1    19088.79    18742.93    161.30 o 
   3   3   1     4190.49     4194.13     63.88 o 
   4   3   1       72.36       66.26     21.52 o 
   5   3   1      102.22      121.25     24.21 o 
   6   3   1     6246.75     6010.29    117.07 o 
   7   3   1       23.83        9.13     50.12 o 
  -7   4   1     1788.07     1665.74     91.70 o 
  -6   4   1     2053.58     2057.95     82.97 o 
  -5   4   1     2107.99     2087.98     65.69 o 
  -4   4   1     2057.84     2142.56     52.92 o 
  -3   4   1       50.23       79.73     20.00 o 
  -2   4   1     2862.85     2764.72     39.22 o 
  -1   4   1      137.90      195.77     16.20 o 
   0   4   1     7763.77     7486.56     60.37 o 
   1   4   1     5084.12     4786.78     52.74 o 
   2   4   1     6694.42     6568.48     75.38 o 
   3   4   1     2488.57     2609.48     50.30 o 
   4   4   1      155.65      179.25     37.88 o 
   5   4   1     7171.49     6788.66    120.69 o 
   6   4   1      584.28      578.06     46.72 o 
   7   4   1        4.85       32.22     53.14 o 
  -6   5   1        6.34        0.00     40.07 o 
  -5   5   1     3686.65     3734.72     90.68 o 
  -4   5   1       39.50       66.14     37.19 o 
  -3   5   1     1651.69     1634.60     44.89 o 
  -2   5   1      618.36      737.47     30.66 o 
  -1   5   1    28061.55    26403.14    248.09 o 
   0   5   1       51.51       88.61     14.27 o 
   1   5   1      948.36     1047.27     36.56 o 
   2   5   1      966.75     1121.56     33.24 o 
   3   5   1     1040.09     1108.49     43.02 o 
   4   5   1     5897.59     5620.86     90.82 o 
   5   5   1      165.92      112.71     37.02 o 
   6   5   1       21.66       20.05     51.80 o 
  -6   6   1      289.73      252.79     63.83 o 
  -5   6   1      137.94      174.58     46.61 o 
  -4   6   1     4224.42     4432.09     84.30 o 
  -3   6   1      380.59      469.21     31.13 o 
  -2   6   1     3291.33     3249.75     64.30 o 
  -1   6   1       67.60      184.63     30.25 o 
   0   6   1     2646.14     2605.14     40.23 o 
   1   6   1      830.27      948.65     35.19 o 
   2   6   1     2623.95     2821.40     71.61 o 
   3   6   1      206.44      264.30     28.26 o 
   4   6   1     2686.69     2647.80     73.21 o 
   5   6   1      359.17      423.06     65.75 o 
   6   6   1      506.43      415.33     72.66 o 
  -5   7   1     1333.44     1376.03     98.14 o 
  -4   7   1     1125.93     1326.94     79.32 o 
  -3   7   1     5188.77     4711.23    103.67 o 
  -2   7   1     1277.32     1284.43     60.89 o 
  -1   7   1     1412.26     1698.73     78.20 o 
   0   7   1      201.42      269.08     34.20 o 
   1   7   1      351.78      552.70     76.09 o 
   2   7   1       16.05      202.59     76.70 o 
   3   7   1      696.89      754.64     51.79 o 
   4   7   1      125.18      142.21     45.48 o 
   5   7   1     1134.14     1129.71    163.87 o 
  -5   8   1      195.84      145.83     69.81 o 
  -4   8   1      150.06      203.39     77.98 o 
  -3   8   1       16.09       77.54     41.55 o 
  -2   8   1      575.96      739.78     60.91 o 
  -1   8   1      113.03      389.53     97.59 o 
   0   8   1        0.68      148.17     43.80 o 
   1   8   1     2600.10     2960.92    200.58 o 
   2   8   1      117.10      199.23     54.52 o 
   3   8   1      150.16      341.42     51.92 o 
   4   8   1      413.62      398.93     64.31 o 
   5   8   1      308.50      331.05     87.07 o 
  -4   9   1       47.58       42.33     71.56 o 
  -3   9   1      156.30      282.29     58.54 o 
  -2   9   1      166.88      149.17     66.26 o 
  -1   9   1      649.95      949.97     70.43 o 
   0   9   1        1.97        0.00     44.37 o 
   1   9   1        6.32      313.76     61.50 o 
   2   9   1      923.59     1048.35    105.52 o 
   3   9   1      221.88      335.70     53.78 o 
   4   9   1       75.42      312.02     69.08 o 
  -2  10   1      643.18      621.94     69.09 o 
  -1  10   1       11.49      323.47     59.64 o 
   0  10   1        9.89       16.72     51.96 o 
   1  10   1       47.75       45.55     52.86 o 
   2  10   1       85.57      117.11     51.82 o 
  -7   0   2      180.02      214.17     54.69 o 
  -6   0   2    36254.43    37006.77    619.30 o 
  -5   0   2    12940.01    13220.74    253.16 o 
  -4   0   2     8098.21     8236.28    165.16 o 
  -3   0   2     3462.26     3694.25    105.48 o 
  -2   0   2      334.58      440.21     22.40 o 
  -1   0   2       27.35       30.06      8.62 o 
   1   0   2      525.25      616.92     26.86 o 
   2   0   2    11776.33    12456.55    209.97 o 
   3   0   2    12302.91    12290.62    264.08 o 
   4   0   2     2589.35     2670.45     72.41 o 
   5   0   2      110.67       95.85     32.08 o 
   6   0   2    14371.55    13842.89    284.05 o 
   7   0   2     1811.06     1978.18    105.20 o 
  -7   1   2        7.25        0.00     31.29 o 
  -6   1   2       69.91      128.24     31.49 o 
  -5   1   2     4835.03     4745.34     88.18 o 
  -4   1   2      473.90      577.01     24.50 o 
  -3   1   2    14993.21    15040.27    162.93 o 
  -2   1   2      385.47      541.24     18.20 o 
  -1   1   2     1796.77     1677.60     21.71 o 
   0   1   2    53367.38    51826.74    643.21 o 
   1   1   2    33213.55    34423.96    304.67 o 
   2   1   2     3077.90     3115.88     43.83 o 
   3   1   2     9304.53     9040.34     93.61 o 
   4   1   2     2736.74     2690.30     51.80 o 
   5   1   2     2014.88     1975.41     50.85 o 
   6   1   2       20.30        0.00     27.91 o 
   7   1   2      406.98      469.26     55.15 o 
  -7   2   2      125.72      142.37     36.95 o 
  -6   2   2      337.31      350.82     37.67 o 
  -5   2   2      856.34      962.03     39.63 o 
  -4   2   2     3684.99     3726.11     60.52 o 
  -3   2   2     2901.39     2803.43     46.13 o 
  -2   2   2    15991.52    16598.13    134.74 o 
  -1   2   2     2459.64     2619.67     31.77 o 
   0   2   2      143.24      103.48     10.98 o 
   1   2   2    17017.73    17513.18    154.04 o 
   2   2   2     7821.30     8185.15     90.08 o 
   3   2   2     1363.90     1242.35     33.79 o 
   4   2   2     6575.35     6642.55     82.89 o 
   5   2   2       31.95       37.76     21.62 o 
   6   2   2      576.78      628.46     49.99 o 
   7   2   2      745.97      840.30     88.13 o 
  -7   3   2      476.25      456.40     46.11 o 
  -6   3   2      532.73      522.76     38.50 o 
  -5   3   2       19.24       51.70     26.56 o 
  -4   3   2      881.99     1002.48     34.53 o 
  -3   3   2     3493.76     3555.17     56.12 o 
  -2   3   2     7405.96     7370.58     76.33 o 
  -1   3   2       38.61       46.29     11.21 o 
   0   3   2     2953.90     2819.59     33.85 o 
   1   3   2     7626.98     7493.71     66.79 o 
   2   3   2     1636.12     1791.75     38.35 o 
   3   3   2     1825.81     1824.19     42.61 o 
   4   3   2     1311.80     1303.79     42.00 o 
   5   3   2       26.63       41.64     21.31 o 
   6   3   2      781.77      782.23     50.45 o 
   7   3   2      363.80      434.51     65.28 o 
  -7   4   2        3.30       22.25     40.12 o 
  -6   4   2       36.85       68.95     30.65 o 
  -5   4   2     1284.98     1264.95     54.00 o 
  -4   4   2       87.41      172.98     28.46 o 
  -3   4   2       15.43       16.98     17.33 o 
  -2   4   2     5494.93     5339.57     58.03 o 
  -1   4   2     1261.01     1227.13     31.27 o 
   0   4   2      131.80      172.06     13.27 o 
   1   4   2    17661.87    16557.26    132.59 o 
   2   4   2    10405.27    10033.03     96.31 o 
   3   4   2     9031.93     8901.05    103.99 o 
   4   4   2        4.66        0.00     21.98 o 
   5   4   2     1543.83     1592.07     55.82 o 
   6   4   2       40.58       85.37     35.19 o 
   7   4   2      590.06      472.66     72.66 o 
  -6   5   2      280.03      316.82     53.77 o 
  -5   5   2     4551.95     4428.54     98.28 o 
  -4   5   2     3922.42     3884.28     73.26 o 
  -3   5   2     2170.71     2211.27     46.15 o 
  -2   5   2     2486.80     2542.52     46.45 o 
  -1   5   2      596.80      677.11     30.26 o 
   0   5   2      265.33      322.02     17.44 o 
   1   5   2      845.82      925.85     28.11 o 
   2   5   2     1683.73     1655.54     38.47 o 
   3   5   2       36.96       54.22     25.13 o 
   4   5   2     1693.91     1747.58     67.59 o 
   5   5   2      324.38      365.02     44.18 o 
   6   5   2      461.58      443.91     68.47 o 
  -6   6   2      555.62      571.55     72.11 o 
  -5   6   2      577.83      567.84     57.09 o 
  -4   6   2     4723.01     4721.68     93.23 o 
  -3   6   2      294.10      337.67     28.84 o 
  -2   6   2      609.54      815.49     42.79 o 
  -1   6   2     8866.32     8404.69     99.32 o 
   0   6   2     1288.17     1306.65     32.32 o 
   1   6   2     1711.42     1734.70     42.49 o 
   2   6   2     6181.97     5996.77     86.36 o 
   3   6   2       27.58       50.42     25.63 o 
   4   6   2       76.21      165.58     35.81 o 
   5   6   2     2295.04     2110.93    104.64 o 
   6   6   2      582.92      649.03    115.84 o 
  -5   7   2      616.02      554.82     79.98 o 
  -4   7   2     1675.94     1722.73    104.90 o 
  -3   7   2       23.45      163.43     55.35 o 
  -2   7   2       20.27       26.93     27.78 o 
  -1   7   2     1126.30     1235.90     54.16 o 
   0   7   2      232.52      223.95     31.66 o 
   1   7   2       57.68      162.96     35.28 o 
   2   7   2    11024.47    10153.74    240.74 o 
   3   7   2     1103.07     1105.26     74.30 o 
   4   7   2      162.74      132.83     47.09 o 
   5   7   2     1333.58     1453.73    103.54 o 
  -5   8   2       28.44       93.31     74.91 o 
  -4   8   2     2422.77     2360.16    126.90 o 
  -3   8   2      342.79      296.14     64.23 o 
  -2   8   2      399.43      496.70     73.79 o 
  -1   8   2     5644.86     5263.30    118.49 o 
   0   8   2     2865.71     2667.03    116.20 o 
   1   8   2     6838.12     6516.46    134.00 o 
   2   8   2      873.98      969.17     65.72 o 
   3   8   2     2036.70     2007.06     91.01 o 
   4   8   2      147.81      114.94     51.94 o 
   5   8   2       87.60       85.18     71.06 o 
  -4   9   2      131.76      166.68     73.93 o 
  -3   9   2     1637.21     1613.67    122.01 o 
  -2   9   2      305.42      304.58     55.75 o 
  -1   9   2      230.78      259.51     53.32 o 
   0   9   2        3.04        6.62     46.16 o 
   1   9   2     1082.61     1105.05     71.00 o 
   2   9   2      114.09      166.12     46.33 o 
   3   9   2     1109.21      847.59     72.21 o 
   4   9   2     3359.55     3095.30    166.43 o 
  -2  10   2      276.45      417.29     63.70 o 
  -1  10   2     1213.11     1339.26     81.89 o 
   0  10   2      569.66      661.74     68.63 o 
   1  10   2        4.42       10.91     51.17 o 
   2  10   2      935.22      837.39     67.42 o 
  -7   1   3      127.54      102.25     34.26 o 
  -6   1   3      642.87      744.06     44.32 o 
  -5   1   3      589.42      695.73     37.32 o 
  -4   1   3       32.11       15.18     15.94 o 
  -3   1   3     1570.49     1507.45     31.69 o 
  -2   1   3     8757.42     9203.11     91.96 o 
  -1   1   3    14408.00    14526.63    118.58 o 
   0   1   3       52.63       26.81      6.04 o 
   1   1   3     7060.82     6903.78     88.21 o 
   2   1   3      171.30      188.74     15.00 o 
   3   1   3      514.23      524.35     21.45 o 
   4   1   3     2293.53     2280.93     48.64 o 
   5   1   3     2053.74     2056.07     62.28 o 
   6   1   3      767.72      862.27     50.72 o 
   7   1   3      334.81      331.78     60.55 o 
  -7   2   3      213.60      235.16     37.68 o 
  -6   2   3      685.45      713.89     49.04 o 
  -5   2   3      528.77      586.50     33.31 o 
  -4   2   3     1092.41     1190.70     42.66 o 
  -3   2   3    10415.47    10444.08    137.29 o 
  -2   2   3     4617.61     4795.90     52.03 o 
  -1   2   3      198.37      187.27     11.77 o 
   0   2   3    11098.83    10677.00     77.11 o 
   1   2   3    22369.07    22765.17    172.63 o 
   2   2   3    10957.83    11005.44    114.95 o 
   3   2   3     4842.09     4707.81     66.30 o 
   4   2   3      900.17     1019.99     33.57 o 
   5   2   3     1819.60     1805.99     50.21 o 
   6   2   3      376.10      437.48     49.69 o 
   7   2   3      107.97      122.11     53.66 o 
  -7   3   3      589.33      583.54     47.22 o 
  -6   3   3       95.12      108.31     29.28 o 
  -5   3   3      292.24      266.90     31.76 o 
  -4   3   3     6124.25     6107.92     86.81 o 
  -3   3   3    13392.39    13703.34    135.60 o 
  -2   3   3      546.71      741.22     22.57 o 
  -1   3   3    12200.23    11756.11     95.08 o 
   0   3   3    33257.66    32714.58    225.67 o 
   1   3   3      239.25      278.26     14.82 o 
   2   3   3     2173.56     1979.79     40.55 o 
   3   3   3     2926.59     2748.58     51.69 o 
   4   3   3     5209.01     5160.53     79.77 o 
   5   3   3        1.64       21.26     21.29 o 
   6   3   3        5.80        0.00     30.86 o 
   7   3   3      817.76      744.10     76.80 o 
  -7   4   3       10.23        2.69     37.95 o 
  -6   4   3     1073.58     1189.16     57.22 o 
  -5   4   3      788.28      919.17     48.25 o 
  -4   4   3     4669.91     4647.47     75.70 o 
  -3   4   3     1362.99     1492.94     36.57 o 
  -2   4   3      157.10      177.96     16.02 o 
  -1   4   3    22170.69    20950.33    162.56 o 
   0   4   3    11310.63    10620.51     81.44 o 
   1   4   3     1034.74     1196.22     26.20 o 
   2   4   3     1930.54     1943.48     34.62 o 
   3   4   3     1740.34     1782.19     43.54 o 
   4   4   3     1079.58     1162.72     43.47 o 
   5   4   3     2986.87     2825.91     65.97 o 
   6   4   3     1109.92     1177.79     83.65 o 
   7   4   3      335.29      292.95     65.81 o 
  -6   5   3     1193.99     1284.43     62.95 o 
  -5   5   3      388.63      498.33     48.74 o 
  -4   5   3       35.06       86.86     27.73 o 
  -3   5   3     2059.09     2263.77     46.36 o 
  -2   5   3     7148.35     6977.13     74.62 o 
  -1   5   3      222.68      213.60     19.84 o 
   0   5   3       14.77       37.49     13.45 o 
   1   5   3    10533.03     9784.21     92.56 o 
   2   5   3       69.55      165.37     20.32 o 
   3   5   3     1857.97     1780.45     51.20 o 
   4   5   3     1269.32     1374.80     49.40 o 
   5   5   3     1131.80     1236.78     62.44 o 
   6   5   3     1090.62     1186.67    271.26 o 
  -6   6   3      726.23      879.70    112.19 o 
  -5   6   3        2.50       11.66     35.80 o 
  -4   6   3     2041.89     2293.36     72.71 o 
  -3   6   3      174.88      194.58     28.01 o 
  -2   6   3     5441.56     5150.88     77.91 o 
  -1   6   3      139.93      203.68     40.02 o 
   0   6   3       11.30       66.85     18.29 o 
   1   6   3      563.44      651.05     32.67 o 
   2   6   3      527.22      929.67     76.63 o 
   3   6   3     1701.13     1618.65     52.48 o 
   4   6   3     1459.69     1507.86     87.29 o 
   5   6   3        8.75       85.89     49.42 o 
   6   6   3       14.60       72.92     60.66 o 
  -5   7   3       54.66      104.28     58.09 o 
  -3   7   3       48.44      102.30     34.48 o 
  -2   7   3       37.57       12.31     27.17 o 
  -1   7   3     1180.32     1404.77     50.12 o 
   0   7   3      650.54      795.90     58.97 o 
   1   7   3     2275.70     2106.83     65.64 o 
   3   7   3      447.11      583.07     54.52 o 
   4   7   3      172.96      192.04     48.16 o 
   5   7   3      410.44      417.60     63.89 o 
  -5   8   3      797.73      720.71    167.27 o 
  -4   8   3      106.79      263.92     68.11 o 
  -3   8   3       15.82       24.07     39.56 o 
  -2   8   3      326.99      277.66     56.53 o 
  -1   8   3       12.24      275.70    111.63 o 
   0   8   3       99.49      220.81     73.09 o 
   1   8   3     1077.05     1619.67    200.58 o 
   2   8   3      499.78      584.67     52.19 o 
   3   8   3     2554.57     2428.27    129.13 o 
   4   8   3       99.01      113.61     52.71 o 
   5   8   3      729.08      577.39     88.28 o 
  -4   9   3      645.97      535.97     86.58 o 
  -3   9   3      166.04      232.11     54.81 o 
  -2   9   3      226.89      641.05    130.84 o 
  -1   9   3      299.61      509.69     57.07 o 
   0   9   3      409.85      736.27    109.70 o 
   1   9   3       51.71       61.99     48.04 o 
   2   9   3      420.76      349.25     51.73 o 
   3   9   3       38.47      130.98     53.43 o 
   4   9   3     1006.12     1219.13    105.53 o 
  -2  10   3     1240.03     1266.48     82.09 o 
  -1  10   3     1054.38     1173.43     78.24 o 
   0  10   3       81.74       87.74     55.04 o 
   1  10   3      409.42      365.84     61.70 o 
   2  10   3      489.21      504.87     60.50 o 
  -7   0   4      228.25      332.77     92.89 o 
  -6   0   4      147.39      217.48     80.55 o 
  -5   0   4      211.58      162.64     37.42 o 
  -4   0   4    14077.57    14391.37    254.78 o 
  -3   0   4    12128.38    12273.47    150.53 o 
  -2   0   4       49.08      133.66     11.30 o 
  -1   0   4    24346.04    25390.05    743.45 o 
   1   0   4    31418.53    34103.49    650.87 o 
   2   0   4       68.19       67.17     17.67 o 
   3   0   4     8150.04     7863.88    200.48 o 
   4   0   4     2941.07     2762.06     75.36 o 
   5   0   4     1389.89     1449.78     65.38 o 
   6   0   4      667.98      737.35     68.96 o 
   7   0   4     2113.63     1964.82    140.04 o 
  -7   1   4      301.58      326.85     64.03 o 
  -6   1   4     2893.93     2884.88     70.32 o 
  -5   1   4     6571.19     6689.00    106.66 o 
  -4   1   4      103.12      102.09     17.32 o 
  -3   1   4     2841.45     2899.16     43.13 o 
  -2   1   4     1312.67     1450.43     22.89 o 
  -1   1   4     3015.61     3436.99     33.95 o 
   0   1   4     2071.73     1954.96     20.37 o 
   1   1   4     9701.45     9656.56    118.26 o 
   2   1   4    16748.75    17307.35    154.00 o 
   3   1   4    16961.41    17175.16    173.06 o 
   4   1   4     5019.02     4855.09     73.59 o 
   5   1   4       25.13       40.06     22.01 o 
   6   1   4     1279.52     1409.32     60.59 o 
   7   1   4     2067.31     1953.83     97.90 o 
  -7   2   4     2725.15     2820.03     91.84 o 
  -6   2   4        7.43        7.18     26.63 o 
  -5   2   4     7075.94     7127.17    113.60 o 
  -4   2   4        0.45       12.97     16.65 o 
  -3   2   4     4118.35     4002.68     55.70 o 
  -2   2   4    24313.59    25261.01    208.07 o 
  -1   2   4     2363.50     2342.76     27.53 o 
   0   2   4      863.23      783.54     31.49 o 
   1   2   4    30701.71    29445.04    218.88 o 
   2   2   4      615.27      718.51     24.62 o 
   3   2   4    11227.85    10851.67    120.62 o 
   4   2   4      733.56      845.80     31.80 o 
   5   2   4     8459.91     8245.21    112.57 o 
   6   2   4       59.29       43.79     35.97 o 
   7   2   4      654.54      671.11     73.81 o 
  -7   3   4      211.16      271.10     52.12 o 
  -6   3   4      112.48      151.81     29.30 o 
  -5   3   4     3156.98     3091.69     71.51 o 
  -4   3   4       44.65       58.63     18.79 o 
  -3   3   4      293.89      339.31     19.78 o 
  -2   3   4     1979.96     1966.15     33.21 o 
  -1   3   4    13351.49    12977.88    100.14 o 
   0   3   4       10.31       46.36     15.30 o 
   1   3   4       10.95       17.84     10.89 o 
   2   3   4     7793.70     7402.00     81.62 o 
   3   3   4     9351.01     9362.50    111.07 o 
   4   3   4    10837.38    10701.05    129.66 o 
   5   3   4       76.85       98.28     23.63 o 
   6   3   4       26.70       24.48     37.21 o 
   7   3   4      753.81      660.93     75.80 o 
  -7   4   4      115.70       96.58     44.30 o 
  -6   4   4      763.03      803.67     49.30 o 
  -5   4   4      924.10      994.87     48.82 o 
  -4   4   4     4639.08     4489.48     79.12 o 
  -3   4   4     4131.43     4316.53     56.38 o 
  -2   4   4     5114.25     5087.22     55.88 o 
  -1   4   4     2037.22     2270.22     50.62 o 
   0   4   4     1518.08     1489.56     27.99 o 
   1   4   4     4102.49     3862.80     51.04 o 
   2   4   4     1041.12     1030.09     28.75 o 
   3   4   4     3332.39     3209.40     56.71 o 
   4   4   4     2093.00     2113.12     54.61 o 
   5   4   4       37.64       63.08     24.63 o 
   6   4   4        5.35        3.68     44.65 o 
   7   4   4      310.29      294.03     66.72 o 
  -6   5   4       29.49        6.57     34.70 o 
  -5   5   4      882.15     1005.71     53.57 o 
  -4   5   4     2838.72     2751.93     71.37 o 
  -3   5   4     3844.66     3833.66     62.42 o 
  -2   5   4     1592.53     1644.91     35.28 o 
  -1   5   4     1986.85     1886.97     36.90 o 
   0   5   4     5123.04     4877.34     50.95 o 
   1   5   4     1782.40     1795.48     34.88 o 
   2   5   4     5948.72     5792.63     67.50 o 
   3   5   4      325.62      381.82     32.87 o 
   4   5   4     1591.03     1552.50     51.55 o 
   5   5   4     3781.82     3516.58     95.31 o 
   6   5   4     2112.19     1810.52    197.54 o 
  -6   6   4      232.26      288.99     51.60 o 
  -5   6   4      289.05      288.22     43.85 o 
  -4   6   4     3828.24     3589.88     87.82 o 
  -3   6   4      464.33      553.71     37.85 o 
  -2   6   4       56.74      153.61     29.31 o 
  -1   6   4      555.50      536.47     28.61 o 
   0   6   4     1943.46     1860.98     38.66 o 
   1   6   4      824.11     1107.36     47.44 o 
   2   6   4    11953.85    11022.03    129.03 o 
   3   6   4     2848.94     2870.33     73.57 o 
   4   6   4      166.57      288.33     46.11 o 
   5   6   4     3215.45     2923.47    104.62 o 
   6   6   4      600.00      585.10     81.63 o 
  -5   7   4       73.57       83.74     57.24 o 
  -4   7   4     7890.64     7562.73    189.37 o 
  -3   7   4     2592.08     2489.20     66.83 o 
  -2   7   4      186.48      184.06     30.61 o 
  -1   7   4     2604.58     2515.19     61.63 o 
   0   7   4     2522.96     2448.12     63.41 o 
   1   7   4      724.33      827.93     55.66 o 
   2   7   4    10650.58     9883.40    203.27 o 
   3   7   4     1379.20     1438.60     82.99 o 
   4   7   4      179.61      151.62     47.52 o 
   5   7   4       94.74      141.68     55.24 o 
  -5   8   4      413.86      476.00     77.15 o 
  -4   8   4      406.76      377.14     72.30 o 
  -3   8   4      725.91      650.89     66.31 o 
  -2   8   4      336.26      391.27     52.28 o 
  -1   8   4      734.51      936.48     61.74 o 
   0   8   4       30.09       72.33     41.45 o 
   1   8   4     1281.68     1477.30     72.56 o 
   2   8   4      582.47      617.78     69.87 o 
   3   8   4      249.25      358.12     55.16 o 
   4   8   4     1503.86     1572.97     84.11 o 
   5   8   4      299.59      257.59     66.80 o 
  -4   9   4       48.65       37.68     67.98 o 
  -3   9   4      263.40      194.50     62.57 o 
  -2   9   4     5080.51     4749.15    193.83 o 
  -1   9   4     2426.42     2404.95     87.60 o 
   0   9   4     5026.05     4726.83    118.73 o 
   1   9   4      152.48      173.41     51.62 o 
   2   9   4      561.49      647.06     58.08 o 
   3   9   4      506.28      466.22     63.09 o 
   4   9   4      143.56      106.41     59.76 o 
  -2  10   4      492.87      529.41     66.58 o 
  -1  10   4      270.45      449.23     62.97 o 
   0  10   4       12.64       16.93     53.01 o 
   1  10   4      174.12      274.34     53.18 o 
   2  10   4        6.97      126.84     52.13 o 
  -7   1   5        6.35        0.00     89.89 o 
  -6   1   5      210.01      279.16     31.59 o 
  -5   1   5      459.02      523.97     29.64 o 
  -4   1   5     1476.00     1533.98     35.97 o 
  -3   1   5     4699.30     5028.91     49.21 o 
  -2   1   5      881.94      915.69     14.33 o 
  -1   1   5    13213.46    14526.78    111.18 o 
   0   1   5     2046.94     2194.37     23.49 o 
   1   1   5     2003.73     2284.94     36.26 o 
   2   1   5     3778.30     3975.59     48.97 o 
   3   1   5      126.96      186.17     18.24 o 
   4   1   5     1855.41     1832.34     45.29 o 
   5   1   5     7962.05     7668.16    107.56 o 
   6   1   5      308.40      384.45     40.97 o 
   7   1   5     1495.63     1538.19     94.37 o 
  -7   2   5      749.24      783.98     79.58 o 
  -6   2   5      155.30      187.13     30.13 o 
  -5   2   5     9060.32     8789.43    129.41 o 
  -4   2   5     7140.78     6972.45     86.78 o 
  -3   2   5     4546.56     4460.94     55.34 o 
  -2   2   5      638.33      689.18     19.16 o 
  -1   2   5    13460.22    14074.63    107.10 o 
   0   2   5       12.79        6.47     12.26 o 
   1   2   5       39.73       46.06     13.01 o 
   2   2   5      132.31      142.78     14.99 o 
   3   2   5    15137.83    15111.36    158.19 o 
   4   2   5     4245.00     4177.71     65.55 o 
   5   2   5     3135.28     3063.76     67.10 o 
   6   2   5      561.67      718.58     56.53 o 
   7   2   5       37.57       56.56     53.57 o 
  -7   3   5     1190.58     1212.83    104.04 o 
  -6   3   5     3650.95     3553.41    111.13 o 
  -5   3   5        9.15       39.22     25.01 o 
  -4   3   5      288.96      280.32     24.11 o 
  -3   3   5      478.38      464.44     20.26 o 
  -2   3   5    15309.36    15610.67    138.74 o 
  -1   3   5       55.98       52.69     10.82 o 
   0   3   5      833.05      855.53     20.54 o 
   1   3   5     5330.17     5140.70     48.98 o 
   2   3   5    13486.10    12901.59    120.02 o 
   3   3   5     2050.26     2122.65     46.64 o 
   4   3   5     2962.77     2927.78     60.26 o 
   5   3   5    11113.93    10430.68    124.83 o 
   6   3   5      283.15      368.02     58.97 o 
   7   3   5      987.36     1062.29    142.86 o 
  -7   4   5     1844.07     1822.78     92.02 o 
  -6   4   5     2787.69     2639.63     72.78 o 
  -5   4   5      684.35      799.76     64.69 o 
  -4   4   5      129.56      160.83     28.10 o 
  -3   4   5       19.57       85.34     17.38 o 
  -2   4   5       84.81       84.47     14.52 o 
  -1   4   5    10555.50     9923.78     88.06 o 
   0   4   5        4.27        1.34     11.37 o 
   1   4   5    10516.96     9749.60     80.21 o 
   2   4   5      843.81      922.11     26.41 o 
   3   4   5        3.81       10.51     20.18 o 
   4   4   5     2272.13     2380.11     58.14 o 
   5   4   5       14.20       72.28     26.89 o 
   6   4   5     1645.25     1455.90     90.37 o 
   7   4   5       58.93      105.44     60.27 o 
  -6   5   5       31.60       31.61     34.54 o 
  -5   5   5     2569.36     2569.57     73.11 o 
  -4   5   5       32.56       77.45     32.67 o 
  -3   5   5      466.07      534.17     33.74 o 
  -2   5   5     5209.68     5415.67     64.06 o 
  -1   5   5     2493.25     2384.39     45.64 o 
   0   5   5     9729.43     9472.65     86.14 o 
   1   5   5       18.28       89.03     17.11 o 
   2   5   5     1785.66     1892.10     39.15 o 
   3   5   5      927.88     1003.43     42.89 o 
   4   5   5     3201.38     3125.31     75.34 o 
   5   5   5       18.03      106.48     38.78 o 
   6   5   5       45.89      138.90     59.32 o 
  -6   6   5       64.17       83.06     44.75 o 
  -5   6   5        1.74        0.00     34.81 o 
  -4   6   5        3.80      163.03     64.03 o 
  -3   6   5     2078.51     2252.81     75.97 o 
  -2   6   5      445.87      515.85     30.48 o 
  -1   6   5       39.74      106.98     23.05 o 
   0   6   5        4.08       78.87     21.02 o 
   1   6   5     6710.93     6375.26     79.82 o 
   2   6   5        2.97      133.60     35.18 o 
   3   6   5      424.20      545.06     43.30 o 
   4   6   5      942.56     1057.93     63.08 o 
   5   6   5       18.88       24.46     41.48 o 
   6   6   5      457.27      510.94     79.57 o 
  -5   7   5       91.86      130.04     47.28 o 
  -4   7   5      167.52      511.74     68.74 o 
  -3   7   5        4.31      149.85     36.33 o 
  -2   7   5      663.74      701.17     43.20 o 
  -1   7   5      214.10      362.94     32.53 o 
   0   7   5       51.47      237.39     34.08 o 
   1   7   5      117.73      224.85     43.60 o 
   2   7   5      967.44     1348.74    138.41 o 
   3   7   5      485.83      660.15     65.43 o 
   4   7   5      202.26      192.51     48.78 o 
   5   7   5       11.47      124.51     56.28 o 
  -5   8   5      918.76      984.54    152.33 o 
  -4   8   5      278.36      342.77     70.13 o 
  -3   8   5      500.64      752.59     70.13 o 
  -2   8   5        1.37        0.00     43.13 o 
  -1   8   5      602.34      803.91     58.72 o 
   0   8   5        8.23      149.58     43.80 o 
   1   8   5     1959.77     1919.91     77.44 o 
   2   8   5      234.37      303.48     46.50 o 
   3   8   5       27.50      118.00     55.10 o 
   4   8   5      183.04      206.06     53.92 o 
   5   8   5       79.06       59.07     61.10 o 
  -4   9   5      245.10      243.57     74.86 o 
  -3   9   5      108.57      194.70     59.45 o 
  -2   9   5     3381.09     3486.39    104.86 o 
  -1   9   5      429.34      729.21     98.05 o 
   0   9   5        3.68      317.40     76.73 o 
   1   9   5        0.53       20.43     46.38 o 
   2   9   5      443.98      527.39     55.50 o 
   3   9   5      111.06      134.60     55.47 o 
   4   9   5        7.78       19.52     56.06 o 
  -2  10   5      157.72      209.28     59.01 o 
  -1  10   5     1654.40     1821.45     90.25 o 
   0  10   5      607.03      585.91     71.38 o 
   1  10   5      263.33      275.30     53.07 o 
   2  10   5     1245.27     1336.53     85.80 o 
  -7   0   6     1703.10     1657.07    146.65 o 
  -6   0   6      510.84      653.82     89.27 o 
  -5   0   6     5762.80     5964.93    204.37 o 
  -4   0   6     4099.17     4132.85     68.85 o 
  -3   0   6      895.11      937.82     25.95 o 
  -2   0   6      172.66      232.47     21.59 o 
  -1   0   6     8015.08     8622.31    173.57 o 
   0   0   6      597.14      575.65     48.47 o 
   1   0   6    13521.11    15109.85    201.38 o 
   2   0   6     1895.34     1950.46     43.06 o 
   3   0   6    16509.05    15861.03    229.92 o 
   4   0   6    10378.83    10217.14    172.33 o 
   5   0   6     6883.03     6531.47    136.91 o 
   6   0   6      420.75      452.68     52.26 o 
   7   0   6     1444.96     1437.99    135.10 o 
  -7   1   6      759.19      803.17     79.15 o 
  -6   1   6      146.57      202.29     62.00 o 
  -5   1   6     1621.30     1539.09     41.91 o 
  -4   1   6    11127.89    11472.97    132.27 o 
  -3   1   6    11010.07    11520.72     88.75 o 
  -2   1   6    27268.50    28594.00    242.61 o 
  -1   1   6     3452.39     3432.26     68.03 o 
   0   1   6     4765.85     4397.01     61.97 o 
   1   1   6    20570.84    20512.33    180.55 o 
   2   1   6    17270.09    17907.38    149.38 o 
   3   1   6    10927.73    10999.43    121.55 o 
   4   1   6     1080.83     1127.42     38.46 o 
   5   1   6       23.08       54.78     22.75 o 
   6   1   6      325.79      388.94     37.90 o 
   7   1   6      515.68      540.63     70.54 o 
  -7   2   6      568.76      602.16     74.33 o 
  -6   2   6       43.36       89.10     28.56 o 
  -5   2   6      942.40     1066.22     42.08 o 
  -4   2   6     3060.02     3151.70     56.46 o 
  -3   2   6     8724.97     9043.10     80.70 o 
  -2   2   6     3713.40     3906.04     40.65 o 
  -1   2   6    21163.30    22192.80    162.62 o 
   0   2   6    22472.62    21108.84    192.78 o 
   1   2   6    12820.80    12799.60    113.09 o 
   2   2   6       26.08       57.43     12.67 o 
   3   2   6     1502.42     1399.18     34.15 o 
   4   2   6    11479.70    11422.34    134.82 o 
   5   2   6      256.29      263.80     28.85 o 
   6   2   6     3681.28     3406.93    103.69 o 
   7   2   6     1182.00     1278.89    121.09 o 
  -7   3   6      268.49      218.74     64.14 o 
  -6   3   6      850.07      862.81     54.27 o 
  -5   3   6      297.42      355.16     31.67 o 
  -4   3   6      453.06      558.02     30.55 o 
  -3   3   6     4585.77     4858.60     56.15 o 
  -2   3   6    25334.20    25923.17    217.25 o 
  -1   3   6     6525.36     6458.90     57.19 o 
   0   3   6     2418.17     2371.74     32.84 o 
   1   3   6    15056.75    14394.96    126.64 o 
   2   3   6     1974.89     2007.67     34.40 o 
   3   3   6      109.74       95.67     20.43 o 
   4   3   6     2460.35     2417.71     63.04 o 
   5   3   6     2412.47     2389.95     60.26 o 
   6   3   6      117.92      117.21     50.97 o 
   7   3   6       12.77        0.00     53.80 o 
  -7   4   6        4.96        0.00     43.96 o 
  -6   4   6      542.09      673.81     58.70 o 
  -5   4   6     6855.27     6622.24    112.66 o 
  -4   4   6      457.75      547.20     48.45 o 
  -3   4   6    13100.91    13019.98    140.89 o 
  -2   4   6      785.92      875.15     27.23 o 
  -1   4   6      290.07      316.46     17.32 o 
   0   4   6     2749.13     2642.90     38.64 o 
   1   4   6      477.50      548.53     19.02 o 
   2   4   6     2816.64     2568.01     40.09 o 
   3   4   6     1633.99     1652.47     44.16 o 
   4   4   6     6306.71     6009.83    109.62 o 
   5   4   6     1105.46     1089.32     64.22 o 
   6   4   6      715.30      693.34    113.73 o 
   7   4   6      825.87      872.61    106.90 o 
  -6   5   6     1363.91     1402.87     60.07 o 
  -5   5   6      215.06      267.67     37.61 o 
  -4   5   6     1596.86     1585.31     55.76 o 
  -3   5   6      361.66      399.95     36.16 o 
  -2   5   6      975.86     1055.98     30.14 o 
  -1   5   6     2055.73     2084.94     38.52 o 
   0   5   6     2904.10     2933.30     46.96 o 
   1   5   6    11274.92    10722.28     99.74 o 
   2   5   6     2088.63     1991.69     39.69 o 
   3   5   6     9475.82     8906.59    118.35 o 
   4   5   6      178.17      283.61     41.07 o 
   5   5   6     2891.23     2565.34     90.68 o 
   6   5   6     2101.60     1892.12    105.30 o 
  -6   6   6      750.69      833.87     56.65 o 
  -5   6   6       78.08      156.60     38.44 o 
  -4   6   6     8538.83     8256.14    139.08 o 
  -3   6   6     5146.63     5104.35     91.72 o 
  -2   6   6      966.84     1045.28     37.02 o 
  -1   6   6     8247.35     8017.89     92.11 o 
   0   6   6     3861.14     3826.36     56.35 o 
   1   6   6      777.37      905.76     35.26 o 
   2   6   6      957.81     1145.39     47.86 o 
   3   6   6      888.93     1009.29     59.44 o 
   4   6   6     4200.20     4011.35    102.79 o 
   5   6   6      484.24      587.30     57.52 o 
   6   6   6     2752.23     2593.90    125.93 o 
  -5   7   6        6.52        0.00     42.80 o 
  -4   7   6     3735.64     3596.33     93.91 o 
  -3   7   6     1300.34     1342.31     58.39 o 
  -2   7   6      253.82      299.64     55.60 o 
  -1   7   6     1833.18     1715.81     49.94 o 
   0   7   6     2088.99     1990.79     53.19 o 
   1   7   6     1895.06     1803.75     73.19 o 
   2   7   6     2823.12     2530.49     96.55 o 
   3   7   6     1809.96     1731.71     75.75 o 
   4   7   6       90.15       59.14     46.14 o 
   5   7   6     1894.28     1813.28     87.42 o 
  -5   8   6      584.04      650.37     79.20 o 
  -4   8   6        7.19        0.00     56.98 o 
  -3   8   6     1454.72     1704.90    103.80 o 
  -2   8   6      435.91      371.33     51.81 o 
  -1   8   6     2677.76     2599.82     84.50 o 
   0   8   6     2960.16     2750.01    108.55 o 
   1   8   6       82.75      121.67     45.30 o 
   2   8   6     1619.29     1755.32     71.95 o 
   3   8   6     3155.66     2712.35    127.00 o 
   4   8   6      463.36      489.04     62.47 o 
  -4   9   6       13.53      101.21     68.49 o 
  -3   9   6      525.04      451.11     78.95 o 
  -2   9   6        0.45      213.95     68.85 o 
  -1   9   6      184.86      261.15     51.77 o 
   0   9   6      459.66      602.48     64.50 o 
   1   9   6      738.40      922.05    114.06 o 
   2   9   6      257.55      232.14     55.79 o 
   3   9   6      991.88      950.67     77.52 o 
   4   9   6      426.68      511.67     93.95 o 
  -2  10   6       20.76      210.39     63.76 o 
  -1  10   6      762.81      870.93     73.26 o 
   0  10   6      306.17      342.75     80.15 o 
   1  10   6      220.69      259.27     52.26 o 
   2  10   6     1920.15     2121.33    114.05 o 
  -7   1   7     1869.68     1911.93    207.45 o 
  -6   1   7     1476.42     1479.55     84.82 o 
  -5   1   7     2146.44     2056.38     66.40 o 
  -4   1   7      330.88      454.90     20.73 o 
  -3   1   7      675.43      688.24     28.94 o 
  -2   1   7        8.98       21.77      8.69 o 
  -1   1   7    12198.53    12859.82    258.64 o 
   0   1   7        1.75        0.00     14.71 o 
   1   1   7    12264.28    12958.91    119.51 o 
   2   1   7     1613.83     1677.36     29.09 o 
   3   1   7    27612.39    28005.36    267.90 o 
   4   1   7     1124.79     1188.53     39.49 o 
   5   1   7     8356.59     8166.41    112.33 o 
   6   1   7      555.49      620.07     50.77 o 
   7   1   7       12.52       13.95     52.62 o 
  -7   2   7      434.77      458.70     69.38 o 
  -6   2   7        0.03        0.00     31.76 o 
  -5   2   7      136.91      158.00     28.98 o 
  -4   2   7      190.51      201.97     20.59 o 
  -3   2   7    12225.47    12397.59     91.26 o 
  -2   2   7    10164.38    10988.91     81.93 o 
  -1   2   7    21993.41    22840.08    167.04 o 
   0   2   7    36219.00    34617.51    271.95 o 
   1   2   7      243.32      340.75     15.47 o 
   2   2   7     2198.40     2136.42     34.51 o 
   3   2   7        9.67        7.48     13.21 o 
   4   2   7      132.51      161.08     24.04 o 
   5   2   7     4673.02     4480.09     79.47 o 
   6   2   7     1580.08     1618.54     81.19 o 
   7   2   7       94.00       28.40     74.95 o 
  -7   3   7      607.19      476.17     72.40 o 
  -6   3   7       21.48       14.86     44.97 o 
  -5   3   7       72.82       91.36     24.74 o 
  -4   3   7     4976.98     5155.56     79.34 o 
  -3   3   7     1660.42     1768.41     31.47 o 
  -2   3   7      735.42      802.75     20.62 o 
  -1   3   7     8657.08     8498.34     70.48 o 
   0   3   7     2067.28     2051.79     30.67 o 
   1   3   7     6657.24     6326.28     92.36 o 
   2   3   7      843.57      806.01     24.10 o 
   3   3   7       82.04       99.94     18.74 o 
   4   3   7       42.55       67.12     21.28 o 
   5   3   7      534.82      618.36     41.66 o 
   6   3   7     1561.34     1693.94     80.21 o 
   7   3   7     2808.59     2602.01    120.09 o 
  -7   4   7     1820.60     1914.59     93.83 o 
  -6   4   7       18.75        0.00     33.06 o 
  -5   4   7     2127.57     2174.10     60.78 o 
  -4   4   7       30.88       50.44     24.20 o 
  -3   4   7       20.79       45.38     16.78 o 
  -2   4   7     4534.33     4420.88     50.86 o 
  -1   4   7       25.32       49.23     13.39 o 
   0   4   7     9751.77     9296.78     84.57 o 
   1   4   7     6492.26     6430.67     66.07 o 
   2   4   7     5677.36     5429.11     63.62 o 
   3   4   7       11.90       47.32     22.40 o 
   4   4   7        6.70       28.04     27.68 o 
   5   4   7     1094.01     1221.47     62.53 o 
   6   4   7     1691.15     1616.34    155.23 o 
  -6   5   7     3679.95     3583.53    103.69 o 
  -5   5   7      604.14      678.90     53.48 o 
  -4   5   7      876.88      979.00     46.82 o 
  -3   5   7       17.07       83.11     23.18 o 
  -2   5   7      430.53      462.76     23.38 o 
  -1   5   7     3208.87     3217.02     47.21 o 
   0   5   7      378.09      478.18     35.64 o 
   1   5   7     9358.42     9211.12     85.38 o 
   2   5   7        7.87       25.21     17.74 o 
   3   5   7      123.64      198.26     37.48 o 
   4   5   7     1264.31     1301.62     62.56 o 
   5   5   7      456.32      490.72     50.72 o 
   6   5   7     1630.31     1687.89     91.92 o 
  -6   6   7       20.98       12.10     46.64 o 
  -5   6   7     1958.65     1945.11     68.37 o 
  -4   6   7       25.07      120.83     34.72 o 
  -3   6   7      286.19      520.53     38.43 o 
  -2   6   7      324.69      470.97     38.94 o 
  -1   6   7      187.92      355.86     46.37 o 
   0   6   7      646.81      718.65     30.45 o 
   1   6   7      645.10      797.04     34.28 o 
   2   6   7       72.50      193.50     34.81 o 
   3   6   7      848.38      966.23     58.14 o 
   4   6   7       35.45      210.50     47.12 o 
   5   6   7      312.76      451.84     55.82 o 
   6   6   7       33.85      155.89     68.37 o 
  -5   7   7      124.49      139.75     76.11 o 
  -4   7   7      388.61      551.13     50.19 o 
  -3   7   7       70.64      194.85     40.29 o 
  -2   7   7      923.64     1062.21     55.31 o 
  -1   7   7      670.23      849.09     39.80 o 
   0   7   7        2.67      130.38     28.16 o 
   1   7   7      633.81      706.08     44.95 o 
   2   7   7       29.46      136.89     40.62 o 
   3   7   7      412.99      578.67     98.04 o 
   4   7   7      615.51      571.84     76.41 o 
   5   7   7        6.20        2.89     48.57 o 
  -5   8   7      192.26      261.80     72.35 o 
  -4   8   7      165.01      143.88     76.10 o 
  -3   8   7       30.64      266.72     94.92 o 
  -2   8   7        0.18        0.00     39.83 o 
  -1   8   7       78.50      245.29     54.51 o 
   0   8   7      950.29     1215.49     60.76 o 
   1   8   7      108.84      121.51     39.83 o 
   2   8   7       53.08      157.14     48.46 o 
   3   8   7      104.71      323.22     70.81 o 
   4   8   7       29.79       97.46     52.48 o 
  -4   9   7     1179.82     1221.35    100.39 o 
  -3   9   7       50.20       54.11    121.57 o 
  -2   9   7      315.10      340.92     61.77 o 
  -1   9   7      723.13      759.97     63.64 o 
   0   9   7      981.24     1317.53     74.57 o 
   1   9   7     2171.94     1987.32     76.53 o 
   2   9   7      528.82      484.37     65.60 o 
   3   9   7       12.77      198.35     58.37 o 
  -2  10   7     2122.51     2071.10    104.56 o 
  -1  10   7       36.52      175.39     56.60 o 
   0  10   7       64.33      102.93     64.81 o 
   1  10   7      229.24      260.71     67.27 o 
   2  10   7      937.99      964.56     78.71 o 
  -7   0   8     2406.72     2402.28    160.66 o 
  -6   0   8      333.68      356.39     74.56 o 
  -5   0   8     3327.07     3438.58    145.85 o 
  -4   0   8      309.08      348.06     29.13 o 
  -3   0   8      777.79      776.79     40.27 o 
  -2   0   8    82272.97    87706.02   1527.85 o 
  -1   0   8    17927.69    18921.80    271.35 o 
   0   0   8     1630.51     1324.30     87.07 o 
   1   0   8     7053.75     7025.12    105.99 o 
   2   0   8    31157.50    31990.73    358.34 o 
   3   0   8      506.41      633.24     56.32 o 
   4   0   8     4354.26     4238.36    132.43 o 
   5   0   8     5316.30     5163.72    121.17 o 
   6   0   8       73.61       48.07     70.63 o 
   7   0   8      172.74       49.62     77.55 o 
  -7   1   8     1414.20     1474.42     98.30 o 
  -6   1   8        2.35       18.40     38.88 o 
  -5   1   8     2338.18     2262.37     72.40 o 
  -4   1   8     7492.09     7727.48    140.32 o 
  -3   1   8      630.59      757.90     21.50 o 
  -2   1   8     1291.85     1474.89     26.01 o 
  -1   1   8      307.86      258.60     29.85 o 
   0   1   8     2497.86     2167.13     62.20 o 
   1   1   8       41.26       63.74     12.38 o 
   2   1   8     4830.86     4823.10     53.67 o 
   3   1   8      416.92      416.02     20.41 o 
   4   1   8    10058.10     9827.00    130.64 o 
   5   1   8     2639.44     2732.41     61.76 o 
   6   1   8     2875.67     2852.93     85.42 o 
   7   1   8     2324.65     2374.94    112.94 o 
  -7   2   8     1012.08     1028.21     86.28 o 
  -6   2   8     1985.93     1990.43    101.06 o 
  -5   2   8     2940.00     2930.53    124.04 o 
  -4   2   8     4518.73     4723.40    150.25 o 
  -3   2   8       10.10       25.81      8.59 o 
  -2   2   8     8577.96     8552.27     69.46 o 
  -1   2   8    15135.95    15357.00    114.66 o 
   0   2   8    14974.42    14815.11    119.80 o 
   1   2   8     5404.29     5184.84     55.79 o 
   2   2   8    18735.55    17982.49    139.30 o 
   3   2   8      826.69      911.62     27.73 o 
   4   2   8     1787.36     1703.75     47.02 o 
   5   2   8        5.56        0.00     22.72 o 
   6   2   8       19.26       56.92     39.18 o 
   7   2   8        1.94        0.00     79.45 o 
  -7   3   8      872.78      914.58     85.60 o 
  -6   3   8      844.08     1017.28     77.52 o 
  -5   3   8      107.48      140.55     29.42 o 
  -4   3   8     1121.48     1213.12     37.91 o 
  -3   3   8      726.82      847.85     20.97 o 
  -2   3   8      557.34      556.67     16.96 o 
  -1   3   8     1843.85     1665.60     25.07 o 
   0   3   8    10207.21    10206.45     81.62 o 
   1   3   8     1492.25     1386.33     32.59 o 
   2   3   8      444.44      468.16     23.03 o 
   3   3   8     3168.85     3041.26     48.88 o 
   4   3   8     8108.10     7912.91     99.39 o 
   5   3   8     3182.04     3125.79     85.52 o 
   6   3   8      441.03      576.96     52.59 o 
   7   3   8        7.88       22.80     56.90 o 
  -7   4   8        9.32       51.57     47.25 o 
  -6   4   8      330.03      518.48     68.77 o 
  -5   4   8     1006.18     1058.92     46.62 o 
  -4   4   8        4.34       19.09     22.87 o 
  -3   4   8        8.13        3.17     14.44 o 
  -2   4   8    13310.94    13137.76    112.68 o 
  -1   4   8       39.66       45.68     13.12 o 
   0   4   8    13168.70    12619.73    107.16 o 
   1   4   8     3944.93     3760.24     50.50 o 
   2   4   8      126.66      142.25     22.03 o 
   3   4   8     1743.39     1748.79     47.83 o 
   4   4   8      464.76      501.61     38.73 o 
   5   4   8     3360.88     3113.50     92.72 o 
   6   4   8     1911.07     1877.54     84.23 o 
  -6   5   8        2.10       87.85     39.58 o 
  -5   5   8     2329.17     2229.05     65.15 o 
  -4   5   8     1746.96     1642.31     55.19 o 
  -3   5   8    10057.77     9917.83    106.26 o 
  -2   5   8      714.26      795.65     28.82 o 
  -1   5   8     3714.22     3429.96     48.82 o 
   0   5   8    16580.68    15618.65    132.66 o 
   1   5   8    12844.76    12218.96    101.18 o 
   2   5   8       81.77      101.31     19.81 o 
   3   5   8      354.49      422.00     43.66 o 
   4   5   8        2.52        0.00     32.52 o 
   5   5   8     1108.34     1115.25     92.22 o 
   6   5   8       19.25       59.17     55.60 o 
  -6   6   8       58.02        0.00     43.87 o 
  -5   6   8     1353.44     1418.07     60.41 o 
  -4   6   8       58.52       73.94     33.05 o 
  -3   6   8     2458.43     2471.07     69.30 o 
  -2   6   8     7179.96     6830.29     86.35 o 
  -1   6   8       78.37       92.56     24.45 o 
   0   6   8     2209.22     1963.90     41.78 o 
   1   6   8     1020.79     1132.06     34.87 o 
   2   6   8     4326.76     4095.28     86.44 o 
   3   6   8     4470.18     4189.14    100.92 o 
   4   6   8     2016.98     1921.50     87.50 o 
   5   6   8     4615.38     4171.09    112.14 o 
   6   6   8     2396.03     2171.16    103.61 o 
  -5   7   8      615.42      606.17     53.29 o 
  -4   7   8     1450.83     1407.46     64.13 o 
  -3   7   8     2158.79     2135.85     72.34 o 
  -2   7   8     2295.61     2281.16     71.28 o 
  -1   7   8     4178.54     4049.52    101.51 o 
   0   7   8     3465.89     3359.16     81.33 o 
   1   7   8      204.72      279.82     37.16 o 
   2   7   8      827.94      894.43     59.31 o 
   3   7   8     8011.17     7365.69    145.96 o 
   4   7   8      340.86      357.01     54.38 o 
   5   7   8      154.94      119.26     52.91 o 
  -4   8   8      411.20      374.99     69.84 o 
  -3   8   8     2555.62     2360.70    132.02 o 
  -2   8   8        5.17       22.69     38.15 o 
  -1   8   8      688.31      713.89     57.51 o 
   0   8   8     1991.69     1955.21     68.90 o 
   1   8   8      455.27      470.88     47.74 o 
   2   8   8       45.98      150.26     47.84 o 
   3   8   8     1050.40      985.94     70.96 o 
   4   8   8      238.28      332.61     60.20 o 
  -4   9   8      357.40      487.65     79.98 o 
  -3   9   8     1048.91     1164.79     98.90 o 
  -2   9   8       24.98      129.91     83.63 o 
  -1   9   8      776.64      925.82     71.58 o 
   0   9   8     1781.79     1935.43     81.53 o 
   1   9   8      123.63      366.37     48.54 o 
   2   9   8      152.30       93.54     52.22 o 
   3   9   8     1366.88     1388.11    102.64 o 
  -2  10   8      502.01      688.81    137.12 o 
  -1  10   8      729.12      628.92     72.15 o 
   0  10   8      144.32      531.05     90.89 o 
   1  10   8       91.51      122.97     50.78 o 
   2  10   8      287.78      340.27     65.52 o 
  -7   1   9     1566.30     1555.23    114.04 o 
  -6   1   9      237.68      223.77     48.80 o 
  -5   1   9     3201.02     3342.26    124.84 o 
  -4   1   9      104.22      121.06     19.74 o 
  -3   1   9    28608.93    30831.53    364.81 o 
  -2   1   9      976.70     1054.90     52.64 o 
  -1   1   9    19309.23    20843.80    405.56 o 
   0   1   9      689.62      676.96     47.41 o 
   1   1   9     2140.71     2211.25     32.02 o 
   2   1   9     4443.55     4339.10     50.60 o 
   3   1   9      107.23      161.20     16.73 o 
   4   1   9     1524.06     1477.57     43.59 o 
   5   1   9     2009.48     2066.31     55.44 o 
   6   1   9       14.97       47.04     35.71 o 
   7   1   9     1923.42     1785.10    105.56 o 
  -7   2   9     2753.18     2648.78    162.11 o 
  -6   2   9      716.08      780.85     55.26 o 
  -5   2   9      810.86      822.09     59.54 o 
  -4   2   9     1189.15     1201.43     50.14 o 
  -3   2   9      135.42      157.66     14.61 o 
  -2   2   9        7.40       16.01     10.14 o 
  -1   2   9     2558.09     2516.43     25.62 o 
   0   2   9     6988.06     6791.68     62.19 o 
   1   2   9      882.20      861.58     22.90 o 
   2   2   9     9028.64     8696.69     76.84 o 
   3   2   9     3418.50     3194.67     58.89 o 
   4   2   9      229.19      279.62     26.96 o 
   5   2   9        6.70       33.30     30.43 o 
   6   2   9     1337.91     1359.81     67.65 o 
   7   2   9     2852.02     2615.33    252.53 o 
  -7   3   9       82.32      102.30     50.31 o 
  -6   3   9      186.92      236.57     54.59 o 
  -5   3   9     3434.25     3484.86    111.35 o 
  -4   3   9       55.50       85.88     22.43 o 
  -3   3   9       10.56       23.82     10.32 o 
  -2   3   9      716.26      728.17     16.96 o 
  -1   3   9      885.61      934.33     22.23 o 
   0   3   9    11823.69    10938.00     90.78 o 
   1   3   9    17407.82    16716.21    156.04 o 
   2   3   9        6.42        0.00     13.41 o 
   3   3   9      489.54      519.14     23.79 o 
   4   3   9      730.81      836.19     51.88 o 
   5   3   9     1607.42     1616.13     66.82 o 
   6   3   9     1655.28     1562.54     73.75 o 
   7   3   9     1024.58     1031.47     94.49 o 
  -7   4   9       70.84        3.87     46.10 o 
  -6   4   9     1912.35     2114.50    105.74 o 
  -5   4   9     4572.47     4513.63    124.43 o 
  -4   4   9      408.23      426.20     31.32 o 
  -3   4   9       12.37       12.76     14.68 o 
  -2   4   9      413.27      448.29     18.47 o 
  -1   4   9     1583.61     1704.33     32.49 o 
   0   4   9    13326.74    12653.91    102.18 o 
   1   4   9     1972.89     1976.55     38.98 o 
   2   4   9     4461.38     4179.94     55.39 o 
   3   4   9        2.53        0.00     23.15 o 
   4   4   9      123.51      149.21     35.44 o 
   5   4   9        7.58       27.84     35.61 o 
   6   4   9       61.16       76.45     41.73 o 
  -6   5   9     1380.97     1631.95    105.56 o 
  -5   5   9      341.10      380.45     36.64 o 
  -4   5   9      877.12      970.56     45.18 o 
  -3   5   9      685.95      789.90     40.41 o 
  -2   5   9      116.87      137.30     17.75 o 
  -1   5   9      466.99      630.16     27.22 o 
   0   5   9     4995.15     5018.33     76.88 o 
   1   5   9     4094.50     4082.16     76.21 o 
   2   5   9     1137.59     1192.28     38.75 o 
   3   5   9     4547.62     4392.15     98.20 o 
   4   5   9       27.56       25.73     34.16 o 
   5   5   9       28.63       53.20     40.26 o 
   6   5   9      463.40      475.78     58.01 o 
  -6   6   9      177.54      271.30     74.32 o 
  -5   6   9      156.24      193.75     37.76 o 
  -4   6   9      391.74      463.31     41.59 o 
  -3   6   9      758.15     1015.51     93.37 o 
  -2   6   9      932.96     1217.91     41.58 o 
  -1   6   9      693.10      705.09     42.06 o 
   0   6   9      257.45      437.85     43.51 o 
   1   6   9     2677.49     2638.19     48.84 o 
   2   6   9      567.16      635.51     50.51 o 
   3   6   9        0.01      134.62     39.83 o 
   4   6   9       98.98      124.40     43.72 o 
   5   6   9       15.21       45.51     44.25 o 
   6   6   9        4.33       64.19     64.96 o 
  -5   7   9      544.89      557.79     52.01 o 
  -4   7   9      153.93      165.90     40.25 o 
  -3   7   9      540.63      689.14     74.53 o 
  -2   7   9     2831.60     2789.72     72.11 o 
  -1   7   9       75.43      221.86     32.89 o 
   0   7   9     1390.44     1500.49     44.91 o 
   1   7   9      682.80      742.42     44.93 o 
   2   7   9     1162.61     1253.71     67.02 o 
   3   7   9      672.94      931.38    205.19 o 
   4   7   9      212.90      191.13     49.98 o 
   5   7   9       23.30      115.43     52.42 o 
  -4   8   9       93.00      101.27     48.28 o 
  -3   8   9      270.73      396.68     55.51 o 
  -2   8   9      291.08      414.65     71.95 o 
  -1   8   9      133.11      187.94     45.30 o 
   0   8   9       39.76      317.57     44.25 o 
   1   8   9      162.40      183.05     42.15 o 
   2   8   9     2102.71     1926.68     82.29 o 
   3   8   9      187.16      339.60     63.45 o 
   4   8   9      756.23      661.41     69.36 o 
  -3   9   9      234.91      411.87     75.99 o 
  -2   9   9     1475.76     1527.07    126.55 o 
  -1   9   9       31.83       62.14     46.01 o 
   0   9   9        4.29      149.68     44.33 o 
   1   9   9      367.06      370.15     49.89 o 
   2   9   9       18.70       11.95     50.60 o 
   3   9   9      868.72      858.82     75.00 o 
  -2  10   9      231.34      336.16     79.76 o 
  -1  10   9       32.12      118.14     54.79 o 
   0  10   9     4615.99     4319.53    108.46 o 
   1  10   9      827.08      734.34     71.84 o 
   2  10   9      478.07      384.49     65.78 o 
  -7   0  10     3455.61     3505.91    187.89 o 
  -6   0  10        6.00        8.11     56.23 o 
  -5   0  10     1347.86     1384.05     92.98 o 
  -4   0  10     8910.82     9368.08    302.28 o 
  -3   0  10     4186.63     4728.80     77.72 o 
  -2   0  10        3.83        3.63     33.58 o 
  -1   0  10    25561.79    26160.75    474.56 o 
   0   0  10      158.42      180.91     56.36 o 
   1   0  10    12592.21    12908.23    177.41 o 
   2   0  10     8456.13     8505.85    135.24 o 
   3   0  10     1907.85     1980.80     52.76 o 
   4   0  10      992.37     1004.94     53.89 o 
   5   0  10     7609.86     7331.48    193.57 o 
   6   0  10     1245.36     1362.54     94.44 o 
   7   0  10     4508.63     4442.01    217.24 o 
  -7   1  10     1100.22     1123.44     88.95 o 
  -6   1  10      417.02      373.05     53.65 o 
  -5   1  10      200.66      233.80     34.17 o 
  -4   1  10     1268.25     1314.76     53.58 o 
  -3   1  10      841.10      922.64     24.07 o 
  -2   1  10     5898.57     5881.21    102.64 o 
  -1   1  10    52153.97    52942.30    915.59 o 
   0   1  10     5088.16     5106.07     48.97 o 
   1   1  10    16834.41    16919.78    143.97 o 
   2   1  10    20366.55    20027.58    179.59 o 
   3   1  10    12110.10    12292.03    116.60 o 
   4   1  10      298.47      306.32     27.10 o 
   5   1  10        1.20        7.99     29.66 o 
   6   1  10      275.42      266.62     42.74 o 
   7   1  10      535.92      527.45     86.23 o 
  -7   2  10     1366.98     1400.56     96.14 o 
  -6   2  10       12.35       35.70     34.18 o 
  -5   2  10       46.77      105.92     37.28 o 
  -4   2  10     8377.54     8403.48    143.84 o 
  -3   2  10      201.99      242.02     15.47 o 
  -2   2  10       63.96       75.04     11.25 o 
  -1   2  10     3876.68     4032.97     39.30 o 
   0   2  10      648.67      763.10     24.85 o 
   1   2  10      210.12      177.84     15.30 o 
   2   2  10     2247.03     2020.81     32.88 o 
   3   2  10      105.82      104.09     16.72 o 
   4   2  10     2714.01     2658.18     57.93 o 
   5   2  10     7701.77     7170.52    132.61 o 
   6   2  10      242.35      322.18     60.13 o 
   7   2  10      575.87      759.21    120.65 o 
  -7   3  10        6.86       33.76     43.51 o 
  -6   3  10      836.70      879.22     74.62 o 
  -5   3  10     2567.29     2505.12     94.63 o 
  -4   3  10     1162.97     1222.73     78.93 o 
  -3   3  10      178.17      187.38     14.44 o 
  -2   3  10     8279.30     8474.57     74.04 o 
  -1   3  10     9466.63     9306.98     72.14 o 
   0   3  10     9900.23     9867.07     83.50 o 
   1   3  10      168.32      222.12     20.17 o 
   2   3  10       23.96       47.07     14.79 o 
   3   3  10        9.09       31.44     15.84 o 
   4   3  10      736.14      823.41     42.95 o 
   5   3  10     1366.31     1438.72     64.88 o 
   6   3  10      623.97      667.12     56.75 o 
   7   3  10      801.74      830.68     89.14 o 
  -6   4  10     3501.40     3334.47    127.29 o 
  -5   4  10       57.90       15.33     41.56 o 
  -4   4  10      761.89      812.45     45.87 o 
  -3   4  10     2722.53     2754.72     44.90 o 
  -2   4  10      110.26      111.77     14.06 o 
  -1   4  10    12779.91    12292.87    101.01 o 
   0   4  10     1350.03     1300.09     27.43 o 
   1   4  10    24929.02    24044.26    206.81 o 
   2   4  10      374.99      361.91     22.90 o 
   3   4  10      769.61      813.69     40.89 o 
   4   4  10    11483.04    10974.68    173.61 o 
   5   4  10      917.38      990.21     60.51 o 
   6   4  10     3314.16     3127.56     97.21 o 
  -6   5  10     1242.58     1334.00    163.87 o 
  -5   5  10     2632.33     2787.92    103.96 o 
  -4   5  10      450.71      530.39     36.52 o 
  -3   5  10      353.58      448.14     32.21 o 
  -2   5  10      411.35      441.64     22.07 o 
  -1   5  10     2059.52     2064.60     41.12 o 
   0   5  10     3810.52     3800.13     49.11 o 
   1   5  10      492.75      510.31     26.44 o 
   2   5  10     2562.91     2478.90     51.93 o 
   3   5  10     2829.12     2774.24     79.07 o 
   4   5  10     3149.36     2996.10     86.20 o 
   5   5  10      268.58      303.40     47.91 o 
   6   5  10     1235.60     1207.53     79.03 o 
  -6   6  10      121.24      172.11     72.01 o 
  -5   6  10        5.48       50.50     39.23 o 
  -4   6  10     2021.01     1968.29     62.86 o 
  -3   6  10     6185.87     5884.06    106.61 o 
  -2   6  10     6078.18     6127.26     88.13 o 
  -1   6  10      732.06      735.77     38.56 o 
   0   6  10    14017.57    13299.76    121.35 o 
   1   6  10       24.65      103.69     23.68 o 
   2   6  10     1783.21     1648.46     67.56 o 
   3   6  10     6243.45     5956.78    123.16 o 
   4   6  10      158.41       98.29     43.50 o 
   5   6  10      416.57      420.59     55.03 o 
   6   6  10      235.85      262.43     58.84 o 
  -5   7  10        7.92        5.90     37.01 o 
  -4   7  10      275.97      315.19     43.34 o 
  -3   7  10     6004.73     5704.30    113.79 o 
  -2   7  10        0.94       79.82     34.51 o 
  -1   7  10     1137.86     1260.81     62.18 o 
   0   7  10       90.51      174.17     26.25 o 
   1   7  10     2100.58     2040.99     67.21 o 
   2   7  10      867.27      999.49     68.81 o 
   3   7  10      123.06      147.15     46.27 o 
   4   7  10       63.84       84.17     48.56 o 
   5   7  10      366.77      366.07     76.80 o 
  -4   8  10       98.12      194.22     50.03 o 
  -3   8  10      455.37      552.56     59.10 o 
  -2   8  10     2343.05     2251.37    116.48 o 
  -1   8  10     2354.76     2561.98     73.56 o 
   0   8  10     4272.60     4508.45     96.70 o 
   1   8  10     1028.97     1260.28     69.49 o 
   2   8  10      148.00      202.70     50.45 o 
   3   8  10     3999.75     3634.20    124.65 o 
   4   8  10      371.71      517.79     64.84 o 
  -3   9  10      278.34      394.24     74.05 o 
  -2   9  10      548.17      670.78     82.22 o 
  -1   9  10       22.34       28.17     46.47 o 
   0   9  10      237.20      416.79     49.63 o 
   1   9  10        0.55       17.39     46.31 o 
   2   9  10      371.15      403.59     62.60 o 
   3   9  10     1801.46     1788.99     94.64 o 
  -2  10  10      829.46     1135.54    119.68 o 
  -1  10  10       21.83        0.00     50.04 o 
   0  10  10      235.82      628.39     60.35 o 
   1  10  10      154.99      214.04     71.07 o 
   2  10  10        6.51       14.00     71.82 o 
  -7   1  11     1594.98     1808.70    104.10 o 
  -6   1  11      584.75      639.11    104.70 o 
  -5   1  11       91.99       72.63     28.20 o 
  -4   1  11     1252.22     1331.46     40.95 o 
  -3   1  11       41.20       50.63     11.45 o 
  -2   1  11     2887.07     2927.87     57.53 o 
  -1   1  11    34841.16    36371.73    463.38 o 
   0   1  11     5788.69     5964.68     61.83 o 
   1   1  11    19849.43    20788.46    174.17 o 
   2   1  11     3773.57     3708.86     55.72 o 
   3   1  11     4434.83     4445.47     57.85 o 
   4   1  11     1828.25     1764.15     47.92 o 
   5   1  11      209.12      234.80     37.02 o 
   6   1  11      571.37      632.45     73.80 o 
   7   1  11        4.43       13.34     56.33 o 
  -7   2  11       95.15       58.28     52.75 o 
  -6   2  11      265.74      322.84     54.31 o 
  -5   2  11      146.96      236.24     41.37 o 
  -4   2  11     9692.95     9611.97    213.35 o 
  -3   2  11     1563.14     1590.71     31.34 o 
  -2   2  11      564.77      648.02     22.27 o 
  -1   2  11     6930.83     6953.52     70.46 o 
   0   2  11     1772.09     1688.26     28.49 o 
   1   2  11    16036.43    15716.78    139.46 o 
   2   2  11      621.34      734.66     26.59 o 
   3   2  11     1568.96     1482.47     35.21 o 
   4   2  11      171.75      199.58     26.49 o 
   5   2  11     1614.14     1551.43     64.75 o 
   6   2  11       79.63       78.71     38.58 o 
   7   2  11      541.43      682.95     83.07 o 
  -7   3  11      232.29      212.98     50.06 o 
  -6   3  11     1231.05     1319.21     83.43 o 
  -5   3  11     6183.97     6186.83    152.98 o 
  -4   3  11     1462.70     1522.27     53.42 o 
  -3   3  11     3437.90     3539.66     51.33 o 
  -2   3  11     3613.90     3785.32     51.02 o 
  -1   3  11     1287.36     1328.56     22.99 o 
   0   3  11     2119.01     2054.58     30.51 o 
   1   3  11     4747.23     4712.58     54.69 o 
   2   3  11    25240.40    24772.31    197.69 o 
   3   3  11     1865.28     1861.10     38.15 o 
   4   3  11       98.47       91.10     33.24 o 
   5   3  11       48.27       59.59     47.96 o 
   6   3  11      406.65      470.34     52.94 o 
   7   3  11      427.00      472.16     77.33 o 
  -6   4  11     3447.15     3351.72    127.67 o 
  -5   4  11      234.08      282.71     51.26 o 
  -4   4  11     1114.98     1157.77     44.51 o 
  -3   4  11        5.18        7.79     14.50 o 
  -2   4  11      831.30      880.65     25.36 o 
  -1   4  11       19.80       32.10     13.39 o 
   0   4  11      604.91      595.53     23.57 o 
   1   4  11    10116.55     9527.67    120.19 o 
   2   4  11       50.41       77.99     19.75 o 
   3   4  11     5677.73     5441.26    141.69 o 
   4   4  11      403.25      550.43     46.61 o 
   5   4  11      104.60      140.13     40.45 o 
   6   4  11       19.96      112.08     44.25 o 
  -6   5  11        6.48       66.54     59.97 o 
  -5   5  11     2641.50     2669.57    112.20 o 
  -4   5  11        0.08       15.43     25.49 o 
  -3   5  11     1902.77     1947.84     51.01 o 
  -2   5  11       49.28       88.05     18.30 o 
  -1   5  11      289.33      313.99     21.41 o 
   0   5  11     2034.28     2128.99     37.58 o 
   1   5  11        8.80       20.41     15.23 o 
   2   5  11     3607.74     3473.20     60.09 o 
   3   5  11     1477.91     1593.79     65.00 o 
   4   5  11     1595.92     1754.50     70.65 o 
   5   5  11      225.29      234.58     47.28 o 
   6   5  11       40.13       72.48     46.55 o 
  -6   6  11       26.22        9.89     66.45 o 
  -5   6  11      947.85     1056.76     63.23 o 
  -4   6  11      587.09      671.69     53.85 o 
  -3   6  11       99.10      141.10     62.21 o 
  -2   6  11      763.10      878.20     46.00 o 
  -1   6  11      243.05      304.70     31.83 o 
   0   6  11       29.12      103.06     25.18 o 
   1   6  11      983.09     1064.97     48.49 o 
   2   6  11        5.52       17.46     35.25 o 
   3   6  11      744.10      949.14     58.75 o 
   4   6  11      105.04      131.96     45.06 o 
   5   6  11      362.31      315.72     54.31 o 
   6   6  11     1400.68     1523.15    106.07 o 
  -5   7  11       97.93      224.32     83.25 o 
  -4   7  11      430.32      418.19     49.15 o 
  -3   7  11      589.59      679.15     59.13 o 
  -2   7  11        1.09       61.20     50.30 o 
  -1   7  11     1375.92     1453.50     50.24 o 
   0   7  11     1991.38     2162.86     87.70 o 
   1   7  11       77.66       72.18     37.23 o 
   2   7  11     1514.70     1527.43     71.55 o 
   3   7  11      418.16      417.57     60.33 o 
   4   7  11     1167.71     1069.86     85.96 o 
   5   7  11      657.65      656.41     68.15 o 
  -4   8  11      910.48     1010.91     68.40 o 
  -3   8  11      783.17      895.26    120.59 o 
  -2   8  11      713.10      852.62     64.68 o 
  -1   8  11     2761.96     2587.53     71.54 o 
   0   8  11     2025.35     2121.50     69.15 o 
   1   8  11     3934.74     3836.86    102.75 o 
   2   8  11       46.69       60.17     47.26 o 
   3   8  11       48.49      223.64     54.51 o 
   4   8  11        0.50       69.15     53.48 o 
  -3   9  11     1659.49     1609.01    102.38 o 
  -2   9  11      552.76      710.49     81.94 o 
  -1   9  11       71.99      128.67     46.52 o 
   0   9  11     2921.44     2824.70     83.27 o 
   1   9  11      557.34      543.83     60.69 o 
   2   9  11        4.11        0.00     50.90 o 
   3   9  11      305.87      333.69     64.32 o 
  -2  10  11     1616.46     1713.92     95.81 o 
  -1  10  11      367.57      387.95     74.48 o 
   0  10  11      417.35      370.44     63.66 o 
   1  10  11       91.34       78.15     56.42 o 
   2  10  11      122.35       57.30     59.35 o 
  -7   0  12     1121.38     1234.41    127.87 o 
  -6   0  12     4834.08     4777.42    193.44 o 
  -5   0  12     2216.50     2351.62    135.67 o 
  -4   0  12     4694.99     4691.67     88.89 o 
  -3   0  12     4570.16     4842.46    154.84 o 
  -2   0  12       17.55       18.14     32.96 o 
  -1   0  12    36204.74    36001.87    992.85 o 
   0   0  12      221.15      223.87     26.55 o 
   1   0  12    15225.06    15793.40    232.65 o 
   2   0  12    43837.23    44971.77    577.20 o 
   3   0  12     2056.77     1898.33     52.87 o 
   4   0  12        5.16        0.00     28.67 o 
   5   0  12     5308.35     5016.82    152.24 o 
   6   0  12     1522.37     1576.03    102.71 o 
   7   0  12     3626.81     3375.36    146.88 o 
  -7   1  12     3258.04     3239.20    132.33 o 
  -6   1  12       25.42        0.00     37.65 o 
  -5   1  12      436.65      539.62     40.88 o 
  -4   1  12     8990.27     9319.59    113.44 o 
  -3   1  12    14053.68    14794.42    125.65 o 
  -2   1  12     5101.06     5225.50     76.94 o 
  -1   1  12        1.22        0.00     13.33 o 
   0   1  12     4678.55     4644.18     50.19 o 
   1   1  12     5231.67     5306.45     56.42 o 
   2   1  12    21017.05    20508.23    200.51 o 
   3   1  12     1533.24     1609.74     35.47 o 
   4   1  12       67.38      132.94     24.20 o 
   5   1  12     9401.02     8626.51    149.69 o 
   6   1  12       19.53       32.33     35.97 o 
   7   1  12     2976.72     2790.04     96.71 o 
  -7   2  12      779.64      697.96     76.61 o 
  -6   2  12        6.84        0.00     39.79 o 
  -5   2  12      914.74     1029.42     62.56 o 
  -4   2  12     5596.32     5706.36    108.35 o 
  -3   2  12      466.65      571.03     22.36 o 
  -2   2  12       34.13       29.76      9.97 o 
  -1   2  12    36046.61    35555.84    292.08 o 
   0   2  12     6303.92     6133.62     69.43 o 
   1   2  12     4490.26     4375.06     51.58 o 
   2   2  12     4165.93     4091.19     54.25 o 
   3   2  12     9813.03     9587.00     99.27 o 
   4   2  12      127.04      144.14     33.15 o 
   5   2  12      282.24      353.41     42.20 o 
   6   2  12      264.42      285.64     50.63 o 
   7   2  12       93.50      127.13     53.11 o 
  -7   3  12     1140.45     1118.92     73.41 o 
  -6   3  12     3144.11     2929.98    156.03 o 
  -5   3  12      183.72      139.21     41.98 o 
  -4   3  12     2241.25     2373.92     64.78 o 
  -3   3  12      718.10      771.80     29.33 o 
  -2   3  12     3298.91     3534.70     40.23 o 
  -1   3  12      636.63      717.64     17.71 o 
   0   3  12     5165.05     5171.29     59.43 o 
   1   3  12    11738.99    11537.41    104.85 o 
   2   3  12     3068.68     3084.18     47.56 o 
   3   3  12       17.64       17.34     19.22 o 
   4   3  12     4724.08     4524.65     99.10 o 
   5   3  12     2468.98     2393.65     79.43 o 
   6   3  12     3513.64     3202.68     97.23 o 
   7   3  12       68.95      102.82     53.83 o 
  -6   4  12      679.16      747.24     75.07 o 
  -5   4  12     2468.21     2411.78    136.11 o 
  -4   4  12       51.80      110.76     33.49 o 
  -3   4  12     2917.54     2937.19     59.11 o 
  -2   4  12    12902.25    12920.19     94.96 o 
  -1   4  12      360.29      371.87     18.21 o 
   0   4  12    17906.74    17334.43    139.09 o 
   1   4  12     2192.12     2148.98     42.69 o 
   2   4  12       35.92       59.49     22.12 o 
   3   4  12      130.45      200.44     35.25 o 
   4   4  12      814.10      887.84     54.29 o 
   5   4  12     2309.98     2191.40     79.79 o 
   6   4  12      166.07      250.48     48.97 o 
  -6   5  12      696.40      766.35     83.15 o 
  -5   5  12       15.40        0.00     53.58 o 
  -4   5  12      594.11      624.65     47.63 o 
  -3   5  12     2071.30     2170.79     52.72 o 
  -2   5  12     9853.64     9885.01    112.38 o 
  -1   5  12      684.58      872.62     27.32 o 
   0   5  12      906.91      977.51     29.74 o 
   1   5  12     3951.32     3781.53     61.47 o 
   2   5  12     1954.90     1907.44     47.35 o 
   3   5  12      894.86     1083.42     57.58 o 
   4   5  12     4704.68     4452.21    106.30 o 
   5   5  12        1.62        0.00     39.32 o 
   6   5  12       77.07      118.93     48.96 o 
  -6   6  12     1519.32     1459.33    109.24 o 
  -5   6  12       17.72       64.11     57.81 o 
  -4   6  12     1262.22     1333.47     52.81 o 
  -3   6  12     1750.07     1676.02     56.69 o 
  -2   6  12        3.91       12.10     28.54 o 
  -1   6  12      103.50       96.31     34.36 o 
   0   6  12       90.96       89.42     24.77 o 
   1   6  12     1641.58     1598.06     45.77 o 
   2   6  12      198.92      225.76     41.67 o 
   3   6  12     5993.11     5480.58    118.33 o 
   4   6  12     2559.19     2463.36    111.16 o 
   5   6  12     2161.34     2119.08     88.55 o 
  -5   7  12     3121.44     3053.36    100.27 o 
  -4   7  12      287.68      289.37     41.80 o 
  -3   7  12      111.37      163.20     38.48 o 
  -2   7  12     2410.84     2328.45     73.70 o 
  -1   7  12       37.97       53.60     35.17 o 
   0   7  12    14224.49    13546.20    203.47 o 
   1   7  12      638.79      616.04     48.49 o 
   2   7  12     1037.27     1021.98     63.22 o 
   3   7  12      937.82      796.74     95.48 o 
   4   7  12       26.00       41.64     48.18 o 
   5   7  12       35.07       31.47     51.63 o 
  -4   8  12       71.26       36.48     64.18 o 
  -3   8  12      705.01      768.94     80.05 o 
  -2   8  12      491.47      480.87     51.98 o 
  -1   8  12       11.65       41.97     40.11 o 
   0   8  12      179.74      233.93     41.60 o 
   1   8  12     2784.88     2991.17     92.16 o 
   2   8  12      257.63      178.28     49.98 o 
   3   8  12       46.89      134.58     51.71 o 
   4   8  12     2074.88     1851.24    117.69 o 
  -3   9  12      366.11      491.96     91.52 o 
  -2   9  12     2697.65     2697.60     98.43 o 
  -1   9  12      135.44      113.74     46.28 o 
   0   9  12     1119.56     1311.69     74.63 o 
   1   9  12      633.96      573.29     64.12 o 
   2   9  12       16.65        0.00     62.13 o 
   3   9  12       35.71      196.60     60.84 o 
  -2  10  12        5.58      141.36     60.64 o 
  -1  10  12       36.19       86.43     53.31 o 
   0  10  12      262.71      325.16     61.65 o 
   1  10  12       50.11       56.53     55.92 o 
  -7   1  13      522.58      739.60     76.15 o 
  -6   1  13      101.03      124.57     34.37 o 
  -5   1  13      308.17      351.79     44.31 o 
  -4   1  13     3911.42     4022.53     57.29 o 
  -3   1  13     1147.76     1147.74     33.45 o 
  -2   1  13     3597.16     3403.56     57.08 o 
  -1   1  13      747.21      757.89     27.68 o 
   0   1  13     8310.17     8448.42    100.95 o 
   1   1  13       32.63       34.19     12.19 o 
   2   1  13     7834.80     7874.38     93.27 o 
   3   1  13     2083.61     2135.58     40.62 o 
   4   1  13     8170.81     7679.99    131.01 o 
   5   1  13      589.40      643.18     49.17 o 
   6   1  13      560.25      467.74     50.44 o 
   7   1  13       75.65      118.19     47.16 o 
  -7   2  13      114.56      104.29     53.21 o 
  -6   2  13      137.91      149.68     47.36 o 
  -5   2  13       24.54       18.36     32.23 o 
  -4   2  13      256.22      320.37     27.81 o 
  -3   2  13     2137.77     2217.88     39.03 o 
  -2   2  13     1992.54     2035.95     33.25 o 
  -1   2  13     1234.16     1162.95     34.29 o 
   0   2  13      320.94      405.61     21.09 o 
   1   2  13      595.55      621.24     21.41 o 
   2   2  13     6034.12     5871.17     68.88 o 
   3   2  13      400.52      494.15     24.89 o 
   4   2  13      928.06     1036.84     53.59 o 
   5   2  13     4633.51     4249.86    100.80 o 
   6   2  13      134.39      196.66     47.52 o 
   7   2  13        3.34       37.43     45.14 o 
  -7   3  13        1.22       17.81     41.40 o 
  -6   3  13       75.13       55.05     86.59 o 
  -5   3  13        6.80        0.00     52.70 o 
  -4   3  13    12834.92    12582.42    216.14 o 
  -3   3  13     1383.58     1438.32     37.25 o 
  -2   3  13      998.53      990.95     24.63 o 
  -1   3  13      234.21      292.07     10.88 o 
   0   3  13     3323.37     3001.60     46.89 o 
   1   3  13      386.22      306.50     19.29 o 
   2   3  13    15267.40    15278.91    144.05 o 
   3   3  13     7625.65     7630.83    105.38 o 
   4   3  13      515.70      580.48     45.68 o 
   5   3  13     1592.99     1605.10     69.40 o 
   6   3  13       65.98      119.71     43.05 o 
  -6   4  13      135.54      179.64     96.50 o 
  -5   4  13     2405.26     2422.41     99.08 o 
  -4   4  13     1243.58     1324.15     60.87 o 
  -3   4  13     1867.86     1812.73     57.74 o 
  -2   4  13      247.89      313.70     23.91 o 
  -1   4  13      466.73      568.22     20.41 o 
   0   4  13        8.30       48.05     15.49 o 
   1   4  13     2310.12     2329.99     42.43 o 
   2   4  13     9025.49     8784.08    104.06 o 
   3   4  13     5829.70     5682.53    110.19 o 
   4   4  13      602.60      628.79     54.54 o 
   5   4  13      144.97      150.69     42.61 o 
   6   4  13      623.16      660.97     61.56 o 
  -6   5  13        1.96        0.00     54.83 o 
  -5   5  13        0.94        0.00     45.77 o 
  -4   5  13     1511.94     1656.41     60.10 o 
  -3   5  13     1335.10     1335.58     42.43 o 
  -2   5  13     4760.26     4842.28     80.77 o 
  -1   5  13        4.30       27.67     16.66 o 
   0   5  13      894.69      903.75     32.08 o 
   1   5  13     5013.95     4851.58    109.16 o 
   2   5  13      336.18      439.19     33.66 o 
   3   5  13     2385.91     2224.36     87.34 o 
   4   5  13     2479.80     2752.75     85.50 o 
   5   5  13       29.76       55.69     41.60 o 
   6   5  13       76.52      165.24     62.06 o 
  -6   6  13      580.54      677.18     92.80 o 
  -5   6  13     1011.34     1156.31     95.49 o 
  -4   6  13      149.50      239.03     40.52 o 
  -3   6  13        3.50       74.91     29.65 o 
  -2   6  13        9.87       91.70     29.06 o 
  -1   6  13      239.23      279.01     73.76 o 
   0   6  13     1852.10     1848.47     47.73 o 
   1   6  13       55.54       38.78     24.65 o 
   2   6  13      461.31      505.23     48.68 o 
   3   6  13        1.58       85.15     39.99 o 
   4   6  13     2707.71     2730.33     90.92 o 
   5   6  13      198.62      225.58     51.47 o 
  -5   7  13        8.73       49.50     68.87 o 
  -4   7  13      820.12      893.02     74.24 o 
  -3   7  13      169.99      178.60     38.13 o 
  -2   7  13     1864.16     1888.07     63.86 o 
  -1   7  13     2473.56     2378.47     58.15 o 
   0   7  13       90.87      213.91     45.97 o 
   1   7  13      199.13      318.65     42.08 o 
   2   7  13      725.92      659.82     57.05 o 
   3   7  13       26.79      120.62     46.86 o 
   4   7  13     1288.46     1237.50     75.86 o 
   5   7  13      216.53      273.40     59.78 o 
  -4   8  13        2.15        0.00     33.92 o 
  -3   8  13      345.04      334.06     47.76 o 
  -2   8  13       50.20      162.26     38.43 o 
  -1   8  13      521.15      604.18     56.94 o 
   0   8  13       11.48      104.45     43.66 o 
   1   8  13      310.98      646.23     74.01 o 
   2   8  13      104.06      114.92     48.27 o 
   3   8  13     1021.89      909.50     75.29 o 
   4   8  13       35.48      101.10     54.95 o 
  -3   9  13      273.44      416.91     62.24 o 
  -2   9  13      888.02     1024.61     83.90 o 
  -1   9  13       21.71        0.00     48.56 o 
   0   9  13        8.94       66.02     62.84 o 
   1   9  13        5.06      135.96     50.71 o 
   2   9  13     1187.95     1233.08     80.12 o 
   3   9  13     1846.13     1826.06     96.85 o 
  -1  10  13      142.34       68.55     72.10 o 
   0  10  13     1057.56     1310.55     93.33 o 
   1  10  13      178.03      237.40     60.14 o 
  -7   0  14     1681.80     1730.31    137.13 o 
  -6   0  14      346.81      577.06     80.73 o 
  -5   0  14      120.77       95.68     31.81 o 
  -4   0  14     5455.60     5677.94     98.72 o 
  -3   0  14       85.57      172.12     33.42 o 
  -2   0  14       34.58        0.00     22.27 o 
  -1   0  14     1766.51     1893.38    100.73 o 
   0   0  14      898.78      896.95     37.95 o 
   1   0  14    12210.87    12039.51    144.54 o 
   2   0  14    41544.50    41073.96    532.19 o 
   3   0  14     9771.05     9576.52    142.95 o 
   4   0  14     3506.92     3528.86    119.47 o 
   5   0  14     3033.10     2898.40    117.62 o 
   6   0  14       33.84       90.86     56.51 o 
   7   0  14      451.75      506.02     96.72 o 
  -7   1  14       31.69       16.15     49.04 o 
  -6   1  14     2391.66     2485.93     78.95 o 
  -5   1  14      131.75      148.63     29.35 o 
  -4   1  14     9691.70    10071.25    108.99 o 
  -3   1  14     3378.76     3286.69     75.85 o 
  -2   1  14     4260.80     4507.44     87.01 o 
  -1   1  14    14167.44    13230.96    184.39 o 
   0   1  14    10218.55    10313.06    183.96 o 
   1   1  14     6977.72     6895.15     69.32 o 
   2   1  14     9970.84     9697.53    104.18 o 
   3   1  14     1049.44     1091.99     31.93 o 
   4   1  14      885.37      973.64     51.50 o 
   5   1  14     1393.69     1516.27     66.65 o 
   6   1  14      241.83      351.94     48.03 o 
   7   1  14      176.28      206.93     51.10 o 
  -7   2  14      587.25      523.49     68.99 o 
  -6   2  14     1708.20     1599.69     86.15 o 
  -5   2  14     1140.07     1120.20     63.67 o 
  -4   2  14     1081.51     1163.75     39.19 o 
  -3   2  14     6026.43     6135.01     74.81 o 
  -2   2  14      883.87      911.21     26.25 o 
  -1   2  14     1462.44     1358.66     24.69 o 
   0   2  14       82.08      106.54     11.63 o 
   1   2  14      765.97      804.87     24.39 o 
   2   2  14     8309.49     8005.69     86.17 o 
   3   2  14      651.76      759.62     29.76 o 
   4   2  14     2282.47     2318.13     81.87 o 
   5   2  14     3244.04     3014.30     86.33 o 
   6   2  14     8650.76     8107.13    156.81 o 
   7   2  14       28.87       72.83     46.69 o 
  -7   3  14      268.12      284.68     62.46 o 
  -6   3  14      864.79      838.87    134.22 o 
  -5   3  14     1941.58     1812.27     79.75 o 
  -4   3  14     3258.98     3227.30     84.58 o 
  -3   3  14     1154.80     1143.22     34.31 o 
  -2   3  14     1934.02     2025.86     34.52 o 
  -1   3  14     9842.73     9702.25     83.25 o 
   0   3  14    21468.98    20764.14    170.19 o 
   1   3  14      308.21      262.03     19.28 o 
   2   3  14      584.06      669.20     26.72 o 
   3   3  14      690.94      825.38     36.20 o 
   4   3  14       10.50        3.78     31.35 o 
   5   3  14       16.23       75.38     39.62 o 
   6   3  14       36.19       14.07     40.89 o 
  -6   4  14     2012.16     2037.55    101.83 o 
  -5   4  14     3995.88     4070.41    246.05 o 
  -4   4  14     1022.35     1217.61     78.49 o 
  -3   4  14       17.33        0.00     25.99 o 
  -2   4  14     4370.68     4358.00     57.82 o 
  -1   4  14     1859.17     1973.93     31.44 o 
   0   4  14      171.82      188.82     22.64 o 
   1   4  14     9351.43     8784.69     94.82 o 
   2   4  14       99.41       86.01     23.58 o 
   3   4  14      482.50      552.54     44.75 o 
   4   4  14     1520.00     1652.89     67.35 o 
   5   4  14      706.08      698.13     57.17 o 
   6   4  14        3.78        0.00     41.76 o 
  -6   5  14      200.90      293.60    136.91 o 
  -5   5  14      178.37      194.87     56.24 o 
  -4   5  14     1231.15     1210.93     77.04 o 
  -3   5  14       62.95       66.91     26.85 o 
  -2   5  14     2588.81     2605.32     58.60 o 
  -1   5  14      534.11      582.08     25.77 o 
   0   5  14      400.42      440.72     25.54 o 
   1   5  14     1948.05     2013.35     42.04 o 
   2   5  14     2141.21     1995.93     52.54 o 
   3   5  14     6682.44     6600.61    141.86 o 
   4   5  14     6725.45     6360.77    130.15 o 
   5   5  14     1473.28     1382.35     74.25 o 
   6   5  14      209.41      264.26     55.36 o 
  -6   6  14      149.78      242.80     73.72 o 
  -5   6  14      486.86      577.42     75.65 o 
  -4   6  14       61.65       74.22     35.22 o 
  -3   6  14     6580.52     6397.40     94.78 o 
  -2   6  14     6326.86     6338.41     92.60 o 
  -1   6  14    11349.16    10961.39    142.00 o 
   0   6  14     1603.47     1630.43     45.74 o 
   1   6  14      348.90      481.89     32.47 o 
   2   6  14      220.93      274.63     42.70 o 
   3   6  14      515.66      605.78     54.30 o 
   4   6  14      475.56      652.49     95.22 o 
   5   6  14       10.75       75.00     47.37 o 
  -5   7  14      292.85      316.81     78.66 o 
  -4   7  14      446.80      530.80     54.27 o 
  -3   7  14       39.68        0.00     32.26 o 
  -2   7  14       12.76       57.59     30.41 o 
  -1   7  14        0.11       38.24     33.88 o 
   0   7  14       24.11       41.56     31.34 o 
   1   7  14     5199.13     4909.43     89.28 o 
   2   7  14      302.94      308.39     55.74 o 
   3   7  14     2881.52     2833.17     93.55 o 
   4   7  14     1046.10     1113.25     74.32 o 
   5   7  14     1831.91     1757.90     92.86 o 
  -4   8  14        7.95        0.00     38.05 o 
  -3   8  14       18.38       50.43     41.07 o 
  -2   8  14     1774.60     1656.06     62.30 o 
  -1   8  14      533.61      522.58     55.09 o 
   0   8  14     1090.87     1149.46     67.28 o 
   1   8  14     5133.27     4754.83    102.52 o 
   2   8  14      560.46      501.45     64.82 o 
   3   8  14      366.94      399.53     60.64 o 
   4   8  14        7.49        0.00     52.14 o 
  -3   9  14      162.83      268.23     72.28 o 
  -2   9  14       91.09       96.97     51.80 o 
  -1   9  14      335.84      217.03     67.29 o 
   0   9  14        3.50       14.80     52.47 o 
   1   9  14     2681.21     2351.01     90.16 o 
   2   9  14      103.40       81.80     53.04 o 
   3   9  14        9.31      109.48     58.80 o 
  -1  10  14      204.31      305.30     79.39 o 
   0  10  14      660.43      825.45     83.04 o 
   1  10  14     1567.56     1621.92    150.11 o 
  -7   1  15      184.78      163.02     97.51 o 
  -6   1  15     2412.38     2358.72     77.18 o 
  -5   1  15        0.57        0.00     23.62 o 
  -4   1  15     3246.93     3415.06     60.57 o 
  -3   1  15     2301.80     2349.36     62.07 o 
  -2   1  15    22286.17    23184.05    315.59 o 
  -1   1  15      196.74      268.51     32.60 o 
   0   1  15     3178.04     3262.78     52.80 o 
   1   1  15      361.56      387.68     17.73 o 
   2   1  15     1485.71     1404.66     35.60 o 
   3   1  15     2684.22     2684.12     57.00 o 
   4   1  15     2664.73     2545.82     74.14 o 
   5   1  15       23.15        0.00     32.49 o 
   6   1  15     1161.61     1360.13     72.09 o 
   7   1  15       24.21      106.68     48.69 o 
  -7   2  15       84.17       55.22     52.95 o 
  -6   2  15     1720.07     1789.24     87.48 o 
  -5   2  15      175.52      167.44     37.71 o 
  -4   2  15      963.62     1020.16     36.98 o 
  -3   2  15      547.40      561.77     21.70 o 
  -2   2  15     3436.67     3446.99     66.28 o 
  -1   2  15    11032.40    10812.54    135.96 o 
   0   2  15      325.86      402.39     13.00 o 
   1   2  15       92.61      134.73     16.51 o 
   2   2  15      772.34      860.85     28.54 o 
   3   2  15     1395.11     1324.92     40.62 o 
   4   2  15     8940.46     8463.44    143.75 o 
   5   2  15     2034.34     2056.25     74.44 o 
   6   2  15     1073.13     1093.68     67.79 o 
   7   2  15     1516.77     1654.86     86.04 o 
  -7   3  15       80.70       70.64     45.02 o 
  -6   3  15     1977.53     1860.39     94.19 o 
  -5   3  15      116.36      139.89     40.02 o 
  -4   3  15     3239.68     3438.54     87.26 o 
  -3   3  15     1793.08     1898.12     41.47 o 
  -2   3  15     5748.15     5967.59     70.66 o 
  -1   3  15     2077.59     2198.92     32.67 o 
   0   3  15     2620.19     2699.24     38.68 o 
   1   3  15     2755.25     2898.40     47.91 o 
   2   3  15     2035.05     1998.15     40.85 o 
   3   3  15      327.20      385.71     29.96 o 
   4   3  15      893.48      974.72     54.85 o 
   5   3  15     7196.96     7134.79    140.43 o 
   6   3  15      197.78      271.65     49.15 o 
  -6   4  15       85.27      124.46     62.62 o 
  -5   4  15      271.71      384.33     90.60 o 
  -4   4  15     2079.88     2091.88     73.10 o 
  -3   4  15     6692.80     6716.31    154.80 o 
  -2   4  15      399.57      398.92     23.75 o 
  -1   4  15     3150.45     3085.13     38.99 o 
   0   4  15     4091.51     3918.18     51.56 o 
   1   4  15     2001.93     2045.88     43.08 o 
   2   4  15     1419.43     1373.52     43.16 o 
   3   4  15     2132.04     2035.84     68.18 o 
   4   4  15     6907.63     6622.14    128.89 o 
   5   4  15       53.04       63.86     40.89 o 
   6   4  15       73.45       50.51     51.33 o 
  -6   5  15      603.66      637.79    106.68 o 
  -5   5  15      421.52      411.42     63.76 o 
  -4   5  15     1948.02     1956.10     89.53 o 
  -3   5  15      274.82      364.83     33.41 o 
  -2   5  15      477.49      592.03     57.00 o 
  -1   5  15      142.98      219.12     24.67 o 
   0   5  15       74.67       64.35     23.41 o 
   1   5  15     1314.12     1300.27     36.93 o 
   2   5  15       91.17      107.95     28.24 o 
   3   5  15     9790.06     9384.62    158.12 o 
   4   5  15      236.73      383.31     51.94 o 
   5   5  15      100.91       99.91     45.45 o 
   6   5  15      302.96      270.21     56.76 o 
  -5   6  15       47.64        3.30     56.38 o 
  -4   6  15      374.19      371.49     64.13 o 
  -3   6  15      480.53      545.24     54.94 o 
  -2   6  15     4647.61     4702.89     86.20 o 
  -1   6  15      262.32      378.18     44.67 o 
   0   6  15       22.17       41.52     24.31 o 
   1   6  15     1502.84     1460.33     44.27 o 
   2   6  15     1496.10     1554.11     66.28 o 
   3   6  15       14.77       94.00     54.95 o 
   4   6  15      144.77      215.62     58.05 o 
   5   6  15      140.23      159.82     52.57 o 
  -5   7  15      190.10      146.19     71.17 o 
  -4   7  15      262.11      299.87     70.05 o 
  -3   7  15        1.71        0.00     31.89 o 
  -2   7  15      443.23      536.70     65.33 o 
  -1   7  15       74.89      161.26     46.85 o 
   0   7  15      286.78      378.07     37.28 o 
   1   7  15      512.87      700.04     48.71 o 
   2   7  15      843.77      865.09     57.17 o 
   3   7  15      199.05      325.80     72.53 o 
   4   7  15        9.91       69.23     56.17 o 
   5   7  15      359.03      365.69     62.67 o 
  -4   8  15        2.72        8.36     61.76 o 
  -3   8  15     1212.37     1173.16    104.75 o 
  -2   8  15      419.03      534.00     57.49 o 
  -1   8  15      249.19      216.80     44.85 o 
   0   8  15       64.46      129.16     50.22 o 
   1   8  15      820.08     1169.92     68.62 o 
   2   8  15        3.55       17.16     46.10 o 
   3   8  15       18.45       32.39     51.58 o 
   4   8  15       16.30       11.55     54.33 o 
  -3   9  15     1360.78     1293.05    115.10 o 
  -2   9  15      136.15       93.13     62.00 o 
  -1   9  15      137.86      102.36     63.78 o 
   0   9  15      577.68      566.33     69.17 o 
   1   9  15       92.15      385.01     56.94 o 
   2   9  15        2.04        0.00     48.35 o 
   3   9  15       89.95      120.93     64.40 o 
  -1  10  15     2159.79     1920.94    135.81 o 
   0  10  15       35.68      149.69     64.94 o 
   1  10  15      312.70      367.25     64.36 o 
  -7   0  16      298.73      240.41     81.78 o 
  -6   0  16       77.55      150.17     58.78 o 
  -5   0  16     2398.19     2408.95     78.61 o 
  -4   0  16    25268.19    25440.79    335.88 o 
  -3   0  16     9414.87     9180.55    208.02 o 
  -2   0  16    15492.41    16021.29    315.85 o 
  -1   0  16     1153.83     1088.38     79.80 o 
   0   0  16     7666.48     7770.69    126.90 o 
   1   0  16     8513.76     8585.71    116.20 o 
   2   0  16    27815.45    28177.55    483.80 o 
   3   0  16       25.06       24.44     28.98 o 
   4   0  16        5.97       11.65     43.32 o 
   5   0  16     1670.34     1632.35     97.08 o 
   6   0  16      382.70      494.84    123.47 o 
   7   0  16     2553.84     2335.60    228.16 o 
  -7   1  16      180.59      254.70     58.57 o 
  -6   1  16      381.33      416.79     57.03 o 
  -5   1  16       82.59       84.63     31.83 o 
  -4   1  16      739.64      843.39     26.03 o 
  -3   1  16       14.75        2.42     22.05 o 
  -2   1  16     1598.84     1607.53     50.39 o 
  -1   1  16        3.38        0.00     23.02 o 
   0   1  16      239.39      257.89     15.10 o 
   1   1  16     3801.62     4020.62     48.36 o 
   2   1  16    14904.08    14500.53    145.24 o 
   3   1  16     6258.30     6248.48    108.25 o 
   4   1  16     1286.15     1319.37     58.49 o 
   5   1  16     4224.09     4114.27    100.77 o 
   6   1  16     4239.98     3905.85    108.91 o 
   7   1  16      727.66      826.44     69.96 o 
  -7   2  16       73.34      104.82     51.88 o 
  -6   2  16       39.48      110.98     44.87 o 
  -5   2  16      320.94      335.66     61.56 o 
  -4   2  16     1055.34     1120.96     38.02 o 
  -3   2  16     5006.52     5123.20     63.38 o 
  -2   2  16     2127.58     2254.05     46.84 o 
  -1   2  16     1499.02     1478.73     33.15 o 
   0   2  16    35986.90    35483.84    308.93 o 
   1   2  16     4720.85     4883.55     69.07 o 
   2   2  16       73.52       87.67     18.23 o 
   3   2  16      513.54      595.37     31.53 o 
   4   2  16      117.77      152.12     35.39 o 
   5   2  16      136.86      227.48     41.62 o 
   6   2  16       43.43      128.29     44.19 o 
  -6   3  16     5051.69     4955.04    176.17 o 
  -5   3  16      423.50      479.81     51.24 o 
  -4   3  16     1446.87     1608.60     60.23 o 
  -3   3  16      220.11      263.23     21.84 o 
  -2   3  16       41.13       43.34     15.09 o 
  -1   3  16      113.68      151.06     15.39 o 
   0   3  16      315.69      388.02     19.12 o 
   1   3  16     2934.15     2915.81     47.44 o 
   2   3  16     1898.78     1947.16     41.24 o 
   3   3  16     7505.31     7306.36     95.46 o 
   4   3  16     1689.76     1722.64     66.58 o 
   5   3  16      595.77      734.39     57.44 o 
   6   3  16     3699.71     3346.22    145.98 o 
  -6   4  16      257.73      186.02     56.30 o 
  -5   4  16     2181.98     1986.79    126.60 o 
  -4   4  16      491.73      520.25     45.63 o 
  -3   4  16     2522.40     2433.85     74.98 o 
  -2   4  16      274.39      306.75     28.12 o 
  -1   4  16      599.40      679.52     20.08 o 
   0   4  16     1554.51     1505.59     33.33 o 
   1   4  16     1163.91     1145.90     35.70 o 
   2   4  16      363.15      437.94     31.08 o 
   3   4  16     1288.19     1354.53     60.15 o 
   4   4  16    11268.42    10845.16    177.49 o 
   5   4  16        5.66        0.00     38.36 o 
   6   4  16       96.22      165.98     50.67 o 
  -6   5  16      263.90      326.03     70.75 o 
  -5   5  16     1314.32     1508.81     89.12 o 
  -4   5  16      117.76      182.31     48.69 o 
  -3   5  16     3659.36     3643.33    164.63 o 
  -2   5  16    14393.42    14436.80    247.20 o 
  -1   5  16     9575.48     9581.72    103.22 o 
   0   5  16     1696.71     1627.93     42.64 o 
   1   5  16     3244.24     3377.28     57.53 o 
   2   5  16      242.84      252.96     32.82 o 
   3   5  16        0.58       18.94     33.45 o 
   4   5  16      154.04      165.82     43.33 o 
   5   5  16        7.97       34.98     43.10 o 
   6   5  16      139.80      196.52     54.96 o 
  -5   6  16        7.46        0.00     54.20 o 
  -4   6  16      493.29      584.12     69.95 o 
  -3   6  16      287.54      323.67     40.37 o 
  -2   6  16        7.79       46.93     28.26 o 
  -1   6  16      372.79      372.95     58.86 o 
   0   6  16        0.98       88.14     25.24 o 
   1   6  16      136.62      112.19     26.37 o 
   2   6  16     2638.70     2597.99     72.50 o 
   3   6  16     7895.43     7512.71    144.34 o 
   4   6  16     3522.37     3373.91    101.11 o 
   5   6  16     2586.72     2427.81     94.71 o 
  -5   7  16     1119.74     1133.32    125.36 o 
  -4   7  16      780.00      798.99    157.71 o 
  -3   7  16      808.45      848.09     78.33 o 
  -2   7  16     1607.72     1602.53     59.33 o 
  -1   7  16     4772.20     4548.09     94.94 o 
   0   7  16     1221.12     1318.30     52.17 o 
   1   7  16     3945.77     3916.58    100.68 o 
   2   7  16     1804.49     1725.72     68.42 o 
   3   7  16      167.32      230.86     51.81 o 
   4   7  16      601.10      576.27     63.56 o 
   5   7  16       54.89       17.99     52.94 o 
  -4   8  16     1336.39     1125.90     73.94 o 
  -3   8  16       24.57       59.84     39.90 o 
  -2   8  16     1222.71     1269.61     65.85 o 
  -1   8  16     1316.52     1417.14     65.62 o 
   0   8  16      447.48      542.34     53.27 o 
   1   8  16     3847.86     3680.24    165.63 o 
   2   8  16     1030.72     1054.04     71.52 o 
   3   8  16       38.47       84.14     53.41 o 
   4   8  16      586.72      626.12     71.99 o 
  -3   9  16      112.60      148.10     58.13 o 
  -2   9  16      502.94      534.71     75.17 o 
  -1   9  16      160.52      152.00    106.11 o 
   0   9  16      403.41      433.13     66.67 o 
   1   9  16     1385.89     1339.12     89.16 o 
   2   9  16      263.33      260.44     60.15 o 
   3   9  16      825.24      901.37     83.60 o 
  -1  10  16        7.37      114.99     72.78 o 
   0  10  16      658.06      685.53     96.90 o 
  -7   1  17     1285.93     1371.54     90.45 o 
  -6   1  17     1162.10     1201.59     58.80 o 
  -5   1  17     1528.03     1528.69     64.95 o 
  -4   1  17       28.62       18.92     14.66 o 
  -3   1  17      601.98      726.54     35.71 o 
  -2   1  17     2944.31     3018.60     73.33 o 
  -1   1  17     5132.11     5118.72    115.98 o 
   0   1  17     1572.99     1556.79     32.04 o 
   1   1  17       54.88       63.80     15.11 o 
   2   1  17     2866.48     2994.31     47.71 o 
   3   1  17        0.70        0.00     20.74 o 
   4   1  17     3178.98     3063.58     81.79 o 
   5   1  17       34.71       87.12     36.78 o 
   6   1  17     1603.88     1590.59     78.48 o 
   7   1  17       79.50      179.91     53.56 o 
  -7   2  17     2461.56     2319.06     88.52 o 
  -6   2  17       11.24        0.00     53.98 o 
  -5   2  17      314.14      337.29     42.69 o 
  -4   2  17      676.80      772.78     29.33 o 
  -3   2  17      648.66      715.71     30.76 o 
  -2   2  17     9563.28     9644.85    201.35 o 
  -1   2  17     1175.39     1027.34     36.34 o 
   0   2  17     1603.88     1570.52     24.62 o 
   1   2  17     6927.10     7088.41     79.14 o 
   2   2  17      406.32      497.59     25.32 o 
   3   2  17     3353.32     3247.86     59.73 o 
   4   2  17      158.00      224.83     37.61 o 
   5   2  17     6971.94     6748.79    134.56 o 
   6   2  17     1446.25     1659.39     81.03 o 
  -6   3  17      137.71      237.22     53.56 o 
  -5   3  17     2161.93     2018.94     82.49 o 
  -4   3  17     1007.05     1018.07     57.97 o 
  -3   3  17       72.66      107.73     19.36 o 
  -2   3  17       16.89        7.11     14.30 o 
  -1   3  17    16882.13    16574.82    141.92 o 
   0   3  17        6.49        0.00     13.10 o 
   1   3  17       56.23       43.69     16.97 o 
   2   3  17       50.41       55.44     19.31 o 
   3   3  17      104.38      112.77     26.22 o 
   4   3  17     5854.00     5669.71    116.12 o 
   5   3  17      757.20      689.43     57.21 o 
   6   3  17     1259.68     1436.31     78.46 o 
  -6   4  17      119.01       53.80     56.93 o 
  -5   4  17      109.35      101.56     44.09 o 
  -4   4  17      142.66      151.16     36.40 o 
  -3   4  17       37.17       63.99     31.59 o 
  -2   4  17     5790.36     5691.96     94.19 o 
  -1   4  17       46.48       64.65     13.82 o 
   0   4  17     3210.37     3308.58     47.55 o 
   1   4  17      596.80      644.83     30.96 o 
   2   4  17     1515.20     1504.63     44.89 o 
   3   4  17     4741.83     4730.16     90.71 o 
   4   4  17     1471.68     1597.87     69.13 o 
   5   4  17     1073.39     1016.92     66.30 o 
   6   4  17       65.01        0.00     46.02 o 
  -6   5  17      666.79      733.93     81.87 o 
  -5   5  17     1997.41     1908.58     96.73 o 
  -4   5  17      382.94      369.84     54.98 o 
  -3   5  17     7312.30     7095.19    147.26 o 
  -2   5  17      112.80      199.35     43.97 o 
  -1   5  17        7.27       65.54     27.16 o 
   0   5  17      148.91      174.03     23.34 o 
   1   5  17     1975.24     1941.87     46.59 o 
   2   5  17     1852.70     1781.89     54.33 o 
   3   5  17       95.57       88.51     37.24 o 
   4   5  17       77.77       84.79     40.73 o 
   5   5  17     1115.26     1135.37     73.27 o 
   6   5  17     2799.69     2644.89    109.86 o 
  -5   6  17      232.64      222.56     66.50 o 
  -4   6  17     1152.41     1080.06     82.38 o 
  -3   6  17      709.62      845.75     51.28 o 
  -2   6  17       78.99      132.28     38.47 o 
  -1   6  17        9.42        2.77     29.86 o 
   0   6  17     8420.09     8069.89    111.26 o 
   1   6  17      329.00      415.10     39.20 o 
   2   6  17     1256.11     1401.16     59.54 o 
   3   6  17     2103.95     2207.69     80.31 o 
   4   6  17      211.77      248.80     49.87 o 
   5   6  17      456.00      544.13     62.97 o 
  -5   7  17      277.23      270.85     77.14 o 
  -4   7  17       19.76       54.12     61.67 o 
  -3   7  17       11.48        0.00     35.87 o 
  -2   7  17       46.67       59.75     32.74 o 
  -1   7  17      400.51      456.10     43.95 o 
   0   7  17      379.81      433.37     41.96 o 
   1   7  17      124.62      126.38     34.76 o 
   2   7  17        6.93        0.00     37.88 o 
   3   7  17      257.15      266.97     52.59 o 
   4   7  17       98.88      267.97     56.71 o 
   5   7  17        3.61       63.15     70.46 o 
  -4   8  17        3.44      189.92     77.05 o 
  -3   8  17       23.90        0.00     37.31 o 
  -2   8  17        1.12       62.49     40.96 o 
  -1   8  17        0.16        1.18     39.65 o 
   0   8  17     2941.89     3002.37     88.53 o 
   1   8  17       73.64      189.28     70.38 o 
   2   8  17     1232.02     1415.58    103.71 o 
   3   8  17      261.03      267.38     58.87 o 
   4   8  17      358.11      429.38     76.42 o 
  -3   9  17       10.94        0.00     44.55 o 
  -2   9  17      155.27      146.39     51.53 o 
  -1   9  17      486.52      694.78    106.28 o 
   0   9  17       56.94      103.05     66.57 o 
   1   9  17      105.26      288.73     56.23 o 
   2   9  17        1.21      130.07     56.44 o 
   3   9  17      343.73      271.03     67.30 o 
   0  10  17      777.69      884.57    304.31 o 
  -7   0  18       42.14       36.04     68.21 o 
  -6   0  18      229.07      207.19     59.75 o 
  -5   0  18     5759.81     5899.29    185.51 o 
  -4   0  18     7166.55     7035.09    219.09 o 
  -3   0  18      497.68      669.75     52.84 o 
  -2   0  18     1556.27     1610.36     65.61 o 
  -1   0  18    11378.27    11246.88    235.72 o 
   0   0  18      359.77      334.88     23.25 o 
   1   0  18    22516.79    23435.02    286.83 o 
   2   0  18     7922.00     8035.28    138.67 o 
   3   0  18     6587.84     6412.57    189.22 o 
   4   0  18     5716.80     5820.68    162.08 o 
   5   0  18     3773.01     3511.65    133.91 o 
   6   0  18       38.77       77.42     95.22 o 
  -7   1  18      254.52      311.52     60.04 o 
  -6   1  18       73.46      132.68     34.16 o 
  -5   1  18     1639.20     1721.34     69.89 o 
  -4   1  18      934.07      999.02     27.59 o 
  -3   1  18     9909.27    10089.50    203.60 o 
  -2   1  18     3232.45     3007.93     88.70 o 
  -1   1  18    13769.63    13408.46    259.27 o 
   0   1  18     9205.58     9033.41    157.77 o 
   1   1  18    18771.65    18134.87    162.13 o 
   2   1  18     1495.61     1509.51     36.14 o 
   3   1  18     2121.96     2068.92     51.78 o 
   4   1  18       22.39       55.29     33.04 o 
   5   1  18     1165.78     1331.62     70.43 o 
   6   1  18       28.88      100.41     51.42 o 
  -7   2  18      197.30      249.78     47.23 o 
  -6   2  18     5057.41     4969.90    139.64 o 
  -5   2  18     1636.73     1557.80     69.54 o 
  -4   2  18     1733.43     1765.35     39.70 o 
  -3   2  18     1087.20     1148.90     35.18 o 
  -2   2  18      116.86      161.16     29.92 o 
  -1   2  18       24.26        4.82     14.58 o 
   0   2  18      914.22      906.63     18.87 o 
   1   2  18        4.31       10.87     14.33 o 
   2   2  18      393.32      403.76     25.19 o 
   3   2  18    11372.39    11214.11    120.35 o 
   4   2  18     1625.05     1765.23     67.20 o 
   5   2  18     2215.90     2148.56     78.37 o 
   6   2  18     8279.18     7584.31    176.89 o 
  -6   3  18        5.93        0.00     41.69 o 
  -5   3  18       77.26      120.31     40.41 o 
  -4   3  18      682.53      663.72     44.08 o 
  -3   3  18    10227.85    10356.48    117.42 o 
  -2   3  18      670.42      719.15     25.45 o 
  -1   3  18     1313.79     1421.10     31.94 o 
   0   3  18    16032.36    16052.13    149.28 o 
   1   3  18     2054.44     2000.73     38.78 o 
   2   3  18      739.42      791.30     31.15 o 
   3   3  18     1910.90     1923.54     50.62 o 
   4   3  18     1086.53     1142.61     74.77 o 
   5   3  18      226.26      253.15     46.59 o 
   6   3  18      341.65      395.28     55.74 o 
  -6   4  18        3.86        0.00     64.11 o 
  -5   4  18      890.25      822.61     65.54 o 
  -4   4  18      211.33      272.84     41.03 o 
  -3   4  18      988.09     1024.84     53.84 o 
  -2   4  18     6169.81     6238.62    100.33 o 
  -1   4  18     8151.17     8436.89    102.10 o 
   0   4  18      457.54      504.93     26.09 o 
   1   4  18     3475.58     3551.23     56.02 o 
   2   4  18     3462.42     3454.32     63.47 o 
   3   4  18     4143.54     3964.57     98.95 o 
   4   4  18     1200.13     1295.46    111.63 o 
   5   4  18        3.52       17.94     40.81 o 
   6   4  18        8.24      101.81     50.74 o 
  -6   5  18     2055.63     1822.75    107.50 o 
  -5   5  18        4.81        0.00     46.12 o 
  -4   5  18      277.67      171.46     48.96 o 
  -3   5  18       57.32       95.62     37.80 o 
  -2   5  18      461.13      562.29     61.85 o 
  -1   5  18      302.10      330.71     32.43 o 
   0   5  18      330.30      404.79     27.90 o 
   1   5  18     1238.15     1293.94     39.97 o 
   2   5  18      608.88      678.01     40.53 o 
   3   5  18       84.18       50.73     36.78 o 
   4   5  18     3014.34     2906.21     90.44 o 
   5   5  18      378.87      419.92     63.68 o 
   6   5  18       28.96       45.62     52.62 o 
  -5   6  18      140.38        0.00     58.35 o 
  -4   6  18     1282.27     1409.81     89.40 o 
  -3   6  18     1768.21     1757.97     88.82 o 
  -2   6  18     6757.61     6711.31    138.71 o 
  -1   6  18     3449.20     3442.30     76.00 o 
   0   6  18     1812.65     2072.47    112.08 o 
   1   6  18     2374.97     2299.72     51.62 o 
   2   6  18     1596.92     1683.52     56.72 o 
   3   6  18       53.27       75.80     41.57 o 
   4   6  18      319.92      362.99     65.92 o 
   5   6  18      654.72      765.78     69.69 o 
  -5   7  18      857.80      652.56     90.89 o 
  -4   7  18     1004.81      970.66     91.87 o 
  -3   7  18       82.75       53.76     38.67 o 
  -2   7  18      942.24      975.75     57.41 o 
  -1   7  18     1108.52     1118.64     55.66 o 
   0   7  18     1495.95     1442.14     57.69 o 
   1   7  18       15.27        0.00     33.77 o 
   2   7  18      573.68      513.96     51.45 o 
   3   7  18       20.24       19.75     45.64 o 
   4   7  18     4181.37     3867.03    123.00 o 
  -4   8  18     1313.22     1313.74    143.34 o 
  -3   8  18      233.63      150.42     51.65 o 
  -2   8  18      250.86      280.15     46.07 o 
  -1   8  18      313.04      351.82     46.24 o 
   0   8  18       71.76       86.39     48.48 o 
   1   8  18      467.62      489.22     55.41 o 
   2   8  18     3200.20     2975.60     99.13 o 
   3   8  18     2261.08     1976.42     91.06 o 
   4   8  18      141.10       89.10     59.03 o 
  -3   9  18      180.63      209.66     64.56 o 
  -2   9  18       24.19       53.38     48.32 o 
  -1   9  18     2281.15     2111.93    145.19 o 
   0   9  18      731.64      644.25    269.09 o 
   1   9  18     2334.86     2198.73    101.51 o 
   2   9  18     3366.72     2949.96    107.03 o 
  -7   1  19      240.07      234.23     57.50 o 
  -6   1  19      973.77     1025.26     68.44 o 
  -5   1  19       76.80       97.75     32.17 o 
  -4   1  19       41.13       58.56     19.28 o 
  -3   1  19     2026.87     1953.68     78.37 o 
  -2   1  19      191.59      197.08     45.50 o 
  -1   1  19     5947.98     6062.02    134.10 o 
   0   1  19     2485.48     2442.82     47.59 o 
   1   1  19     1659.46     1774.78     35.07 o 
   2   1  19        1.24        0.00     17.30 o 
   3   1  19       43.52       47.11     23.04 o 
   4   1  19      561.75      631.52     47.85 o 
   5   1  19      482.28      585.60     52.41 o 
   6   1  19      312.77      362.00     52.57 o 
  -7   2  19        1.00        0.00     39.01 o 
  -6   2  19      705.18      800.17     64.62 o 
  -5   2  19      132.81      115.68     35.30 o 
  -4   2  19       36.79       33.14     16.68 o 
  -3   2  19     1615.09     1554.29     50.77 o 
  -2   2  19        3.66        4.30     31.09 o 
  -1   2  19    22679.60    22310.00    225.86 o 
   0   2  19     4634.86     4560.52     44.90 o 
   1   2  19      735.33      837.76     28.41 o 
   2   2  19       23.90       38.47     19.10 o 
   3   2  19      260.84      301.46     28.01 o 
   4   2  19      163.65      142.47     36.86 o 
   5   2  19       64.81       69.50     39.17 o 
   6   2  19      803.19      944.15     68.09 o 
  -6   3  19      937.07      901.69     72.17 o 
  -5   3  19        2.52        0.00     33.67 o 
  -4   3  19      303.57      347.93     36.82 o 
  -3   3  19     2156.54     2220.04     44.29 o 
  -2   3  19     1437.10     1432.23     32.74 o 
  -1   3  19     2030.67     2041.73     45.55 o 
   0   3  19     3445.54     3517.43     38.74 o 
   1   3  19    12956.17    12262.07    118.38 o 
   2   3  19     2550.45     2412.94     47.22 o 
   3   3  19       63.42       99.32     27.50 o 
   4   3  19       14.94       30.44     33.87 o 
   5   3  19     1996.45     2060.77     98.75 o 
   6   3  19     1157.84     1298.14     88.66 o 
  -6   4  19      966.71      808.97     75.84 o 
  -5   4  19       15.56       69.37     43.02 o 
  -4   4  19      542.34      692.69     52.47 o 
  -3   4  19     2693.89     2574.48     76.68 o 
  -2   4  19     3022.96     2862.20     71.47 o 
  -1   4  19     2565.70     2694.69     76.71 o 
   0   4  19      998.53     1131.89     38.62 o 
   1   4  19     8375.64     8063.54     86.80 o 
   2   4  19     1898.75     1934.22     50.37 o 
   3   4  19     1843.85     1868.97     60.58 o 
   4   4  19      129.05      145.41     40.80 o 
   5   4  19      251.56      251.73     49.04 o 
   6   4  19     1245.52     1308.42     80.25 o 
  -6   5  19       41.22      158.88     64.53 o 
  -5   5  19     1195.85     1216.20     84.94 o 
  -4   5  19     1131.29     1135.61     76.69 o 
  -3   5  19       19.17       27.58     41.61 o 
  -2   5  19      715.40      719.05     71.29 o 
  -1   5  19     2715.56     2798.88     62.83 o 
   0   5  19     6067.61     5857.03     82.02 o 
   1   5  19      672.75      702.96     33.52 o 
   2   5  19      722.03      819.33     42.55 o 
   3   5  19     3335.22     3215.96     89.32 o 
   4   5  19      859.52      986.00     63.92 o 
   5   5  19       75.64      135.69     51.97 o 
  -5   6  19       13.71       27.09     60.52 o 
  -4   6  19      587.23      613.91     70.96 o 
  -3   6  19     1116.94     1070.25     70.28 o 
  -2   6  19       20.60       37.24     41.47 o 
  -1   6  19      291.30      412.95     37.78 o 
   0   6  19      943.76      983.61     62.01 o 
   1   6  19      213.47      325.38     29.69 o 
   2   6  19       93.70      107.08     33.54 o 
   3   6  19     1389.78     1348.00     70.78 o 
   4   6  19       38.17       74.70     44.97 o 
   5   6  19     2381.35     2346.84     96.48 o 
  -5   7  19      350.30      365.12     83.42 o 
  -4   7  19      363.01      344.08    135.98 o 
  -3   7  19       31.93      100.78     61.10 o 
  -2   7  19      490.08      543.36     42.26 o 
  -1   7  19        0.69       73.68     35.81 o 
   0   7  19      190.86      292.73     44.91 o 
   1   7  19      142.99      140.84     38.40 o 
   2   7  19       30.33      123.84     45.80 o 
   3   7  19      130.18       56.20     47.20 o 
   4   7  19       36.11       95.27     53.74 o 
  -4   8  19     1845.51     1961.99    125.99 o 
  -3   8  19       36.36       48.34     46.12 o 
  -2   8  19      397.18      464.02     49.47 o 
  -1   8  19       26.69       41.99     40.10 o 
   0   8  19       77.44       41.06     82.05 o 
   1   8  19      292.86      336.77     68.93 o 
   2   8  19      176.78      374.79     57.71 o 
   3   8  19      254.32      335.23     60.11 o 
  -2   9  19      352.31      406.01     57.79 o 
  -1   9  19       35.08       87.79     61.71 o 
   0   9  19     1273.03     1295.12    300.44 o 
   1   9  19      342.09      444.33     69.42 o 
   2   9  19        0.44      129.41     56.93 o 
  -7   0  20     2171.49     2171.56    145.68 o 
  -6   0  20       48.74      121.88     57.46 o 
  -5   0  20     3545.33     3622.59    133.16 o 
  -3   0  20     1119.63     1195.76     89.32 o 
  -2   0  20    12270.04    12117.70    288.09 o 
  -1   0  20     3738.56     3720.34    108.78 o 
   0   0  20     2232.90     2294.77     67.65 o 
   1   0  20     1416.64     1265.36     44.27 o 
   2   0  20     3197.46     3166.89     65.53 o 
   3   0  20    33658.64    33167.43    642.63 o 
   4   0  20     1110.20     1189.23    209.83 o 
   5   0  20     4855.54     4700.56    157.25 o 
   6   0  20     1185.64     1343.99    107.81 o 
  -7   1  20      847.79      846.10     76.70 o 
  -6   1  20      792.03      843.88     63.22 o 
  -5   1  20     4858.66     4610.54    115.10 o 
  -4   1  20        3.39       52.45     39.83 o 
  -3   1  20      969.85      952.17     60.00 o 
  -2   1  20       48.93       31.03     30.38 o 
  -1   1  20     5259.36     4943.48    119.65 o 
   0   1  20     3512.41     3302.02     45.37 o 
   1   1  20     3591.21     3274.62     47.62 o 
   2   1  20      282.50      364.12     24.56 o 
   3   1  20     2892.08     2901.96     60.15 o 
   4   1  20     6275.63     6021.07    118.59 o 
   5   1  20     2010.25     1904.91     76.11 o 
   6   1  20      704.68      840.78     85.28 o 
  -6   2  20      667.03      755.15     64.06 o 
  -5   2  20       63.24       23.80     32.80 o 
  -4   2  20     1832.34     1948.13     51.14 o 
  -3   2  20     8544.12     8718.85    222.98 o 
  -2   2  20      328.25      241.88     43.10 o 
  -1   2  20      717.04      763.72     22.64 o 
   0   2  20    10924.07    10382.37     89.32 o 
   1   2  20    22196.86    21904.44    195.80 o 
   2   2  20     1712.34     1637.82     40.10 o 
   3   2  20      186.70      208.80     26.93 o 
   4   2  20       13.60        0.00     31.91 o 
   5   2  20      532.65      574.96     54.07 o 
   6   2  20      448.91      517.61     59.81 o 
  -6   3  20       35.37        0.00     56.18 o 
  -5   3  20      655.12      688.58     55.82 o 
  -4   3  20     1385.67     1515.15     59.07 o 
  -3   3  20        0.33        0.00     16.13 o 
  -2   3  20       73.80       75.79     17.42 o 
  -1   3  20      247.16      287.18     22.60 o 
   0   3  20     2807.98     2908.15     35.08 o 
   1   3  20      873.95      928.29     32.69 o 
   2   3  20       14.67        2.62     20.17 o 
   3   3  20     7561.54     7229.49     97.55 o 
   4   3  20      816.72      890.78     56.37 o 
   5   3  20       11.00       53.46     45.16 o 
   6   3  20     2053.17     1891.28     87.52 o 
  -6   4  20       31.34       48.83     70.72 o 
  -5   4  20        0.46       68.31     44.56 o 
  -4   4  20     3147.66     3005.48     98.80 o 
  -3   4  20     2666.86     2626.45     77.28 o 
  -2   4  20     4647.41     4418.48     90.74 o 
  -1   4  20     1463.20     1525.45     42.99 o 
   0   4  20      320.35      334.29     25.43 o 
   1   4  20      550.63      593.17     27.91 o 
   2   4  20     1744.65     1871.96     53.39 o 
   3   4  20      459.52      509.90     41.48 o 
   4   4  20      780.28      824.35     66.63 o 
   5   4  20     1681.20     1708.24     79.12 o 
   6   4  20      218.72      240.23     56.62 o 
  -6   5  20        9.39        0.00     95.22 o 
  -5   5  20      159.90      141.14     55.42 o 
  -4   5  20     1404.02     1347.26     70.23 o 
  -3   5  20      115.60      166.43     59.21 o 
  -2   5  20     2138.19     2043.19     78.48 o 
  -1   5  20     2183.68     2426.84     57.91 o 
   0   5  20      314.41      414.61     32.23 o 
   1   5  20      665.31      742.49     36.83 o 
   2   5  20     5586.35     5588.44    105.53 o 
   3   5  20     1433.77     1562.72     68.93 o 
   4   5  20      113.78      118.03     54.84 o 
   5   5  20      716.36      715.14     75.15 o 
  -5   6  20        4.14        4.24     58.50 o 
  -4   6  20        3.92        0.00     51.62 o 
  -3   6  20      543.48      629.09     61.05 o 
  -2   6  20      157.61      180.76     41.18 o 
  -1   6  20     4055.34     4233.48     93.54 o 
   0   6  20      110.97      122.80     35.27 o 
   1   6  20       60.82       63.57     28.16 o 
   2   6  20     1328.45     1409.24     54.52 o 
   3   6  20      820.38      915.84     63.15 o 
   4   6  20     2099.20     2094.73     86.24 o 
   5   6  20     1271.42     1363.61     83.41 o 
  -4   7  20      272.74      259.68     90.02 o 
  -3   7  20      964.41     1064.63     89.85 o 
  -2   7  20     3655.25     3616.87     95.20 o 
  -1   7  20     3920.95     4013.37     88.04 o 
   0   7  20     1077.90     1286.32     75.60 o 
   1   7  20       33.18       22.34     39.45 o 
   2   7  20     3752.59     3466.73    141.86 o 
   3   7  20       24.48        0.00     45.90 o 
   4   7  20      115.60      116.67     54.88 o 
  -4   8  20     2480.42     2599.80    228.82 o 
  -3   8  20      944.17     1030.37    104.09 o 
  -2   8  20      435.86      502.02     48.66 o 
  -1   8  20      444.18      438.43     48.23 o 
   0   8  20       50.39       19.66     60.61 o 
   1   8  20     1402.41     1486.18     86.64 o 
   2   8  20     3040.71     2928.92    118.02 o 
   3   8  20      316.92      417.96     64.52 o 
  -2   9  20       28.19       26.04     47.53 o 
  -1   9  20      804.86      731.42     81.04 o 
   0   9  20      229.20       55.28    121.14 o 
   1   9  20       49.87       20.06     70.91 o 
   2   9  20     1486.72     1377.98    127.48 o 
  -6   1  21      229.52      314.28     92.31 o 
  -5   1  21      160.57      154.45     43.67 o 
  -4   1  21        0.53       45.02     39.59 o 
  -3   1  21        7.99        0.00     31.43 o 
  -2   1  21      390.38      468.55     30.12 o 
  -1   1  21      105.40       73.71     31.76 o 
   0   1  21       17.30       27.55     14.93 o 
   1   1  21      392.63      436.70     22.66 o 
   2   1  21     3782.93     3781.58     56.62 o 
   3   1  21      776.51      977.82     48.35 o 
   4   1  21      876.71     1046.77     56.83 o 
   5   1  21      220.64      271.75     45.24 o 
   6   1  21      317.99      424.18     55.91 o 
  -6   2  21     1617.29     1601.85     80.62 o 
  -5   2  21       19.61       26.27     32.90 o 
  -4   2  21       16.57       28.64     16.26 o 
  -3   2  21       10.39       13.83     42.78 o 
  -2   2  21     1879.19     1812.11     79.94 o 
  -1   2  21     1023.24     1026.64     29.80 o 
   0   2  21      345.99      400.08     19.29 o 
   1   2  21     4946.47     4852.21     63.35 o 
   2   2  21      877.09      902.13     32.72 o 
   3   2  21       13.24       30.01     24.25 o 
   4   2  21       40.70       56.76     35.52 o 
   5   2  21      446.51      468.52     51.94 o 
   6   2  21      855.05      953.58     69.86 o 
  -6   3  21      698.20      698.41     66.60 o 
  -5   3  21     3705.28     3429.78    103.25 o 
  -4   3  21     2517.49     2608.96     74.92 o 
  -3   3  21      405.32      483.99     24.02 o 
  -2   3  21       84.72      103.44     18.81 o 
  -1   3  21      845.28      909.06     36.25 o 
   0   3  21    17673.85    18047.63    135.36 o 
   1   3  21     5427.38     5309.32     72.30 o 
   2   3  21      577.37      699.29     32.15 o 
   3   3  21      503.10      495.87     34.58 o 
   4   3  21     1176.42     1285.10     64.63 o 
   5   3  21      407.04      492.21     54.42 o 
   6   3  21      880.84     1001.22     73.69 o 
  -6   4  21      269.83      202.80     69.89 o 
  -5   4  21     1977.84     2009.05     89.29 o 
  -4   4  21     2893.42     2831.37     85.92 o 
  -3   4  21     2947.51     2845.74     79.93 o 
  -2   4  21      788.96      894.45     53.51 o 
  -1   4  21        6.10       56.93     32.68 o 
   0   4  21     1666.68     1619.09     53.13 o 
   1   4  21     1736.39     1782.62     57.79 o 
   2   4  21      395.37      474.43     35.79 o 
   3   4  21     2847.61     2870.25     72.68 o 
   4   4  21     1158.25     1268.44     67.45 o 
   5   4  21      805.07      773.29     62.95 o 
   6   4  21        5.20        0.00     48.22 o 
  -6   5  21     1479.52     1327.60     98.07 o 
  -5   5  21       24.80        0.00     47.71 o 
  -4   5  21      222.33      270.08     47.35 o 
  -3   5  21     1689.32     1574.07     71.83 o 
  -2   5  21     1858.64     1721.00     73.65 o 
  -1   5  21       10.51       45.34     31.32 o 
   0   5  21      611.68      653.21     42.54 o 
   1   5  21      576.55      588.64     40.32 o 
   2   5  21    11707.97    10859.54    129.40 o 
   3   5  21      923.88      996.70     60.44 o 
   4   5  21      529.32      634.72     58.11 o 
   5   5  21     1335.74     1348.85    112.19 o 
  -5   6  21      349.35      377.56     81.43 o 
  -4   6  21        1.60        0.00     51.81 o 
  -3   6  21     1163.23     1241.75     75.46 o 
  -2   6  21       10.88        8.68     46.26 o 
  -1   6  21     6718.99     6825.31    109.38 o 
   0   6  21      347.96      345.82     43.40 o 
   1   6  21       25.87       21.40     32.68 o 
   2   6  21      191.69      218.52     36.74 o 
   3   6  21       47.10      105.39     44.33 o 
   4   6  21       36.12       71.80     47.58 o 
   5   6  21      825.26      921.65     75.63 o 
  -4   7  21       29.74      115.05     67.00 o 
  -3   7  21       74.51       99.47     64.18 o 
  -2   7  21      419.76      557.87     77.68 o 
  -1   7  21      301.13      339.84     41.31 o 
   0   7  21     4610.55     4584.16    140.02 o 
   1   7  21      546.80      585.55     48.57 o 
   2   7  21     1376.31     1636.90     76.00 o 
   3   7  21      290.54      285.65     57.10 o 
   4   7  21      645.44      657.67     68.78 o 
  -3   8  21      431.80      443.74    166.25 o 
  -2   8  21       71.99        0.00     58.83 o 
  -1   8  21      165.81      321.27     45.77 o 
   0   8  21     1051.38     1035.33    102.79 o 
   1   8  21        1.06      118.05     65.37 o 
   2   8  21      108.09      216.45     53.83 o 
   3   8  21      341.28      340.73     62.25 o 
  -2   9  21      343.02      335.77     54.14 o 
  -1   9  21        5.12        5.76    112.45 o 
   0   9  21      381.47      403.59     84.11 o 
   1   9  21      580.19      650.43     91.22 o 
   2   9  21      433.22      545.78     78.74 o 
  -6   0  22      244.82      244.47     61.51 o 
  -5   0  22       32.31       78.17     42.65 o 
  -4   0  22      365.50      414.73    114.57 o 
  -3   0  22    15658.31    14628.82    552.56 o 
  -2   0  22      581.15      616.57     51.38 o 
  -1   0  22    14345.17    14098.60    295.28 o 
   0   0  22     2935.40     2595.57     50.97 o 
   1   0  22    31215.40    30659.96    324.96 o 
   2   0  22      175.98      242.15     31.53 o 
   3   0  22      411.81      488.51     48.53 o 
   4   0  22    13405.26    13572.16    287.74 o 
   5   0  22      799.57      847.65     84.90 o 
   6   0  22      783.81      952.99     97.18 o 
  -6   1  22     1755.48     1668.01     78.46 o 
  -5   1  22     2862.55     3055.33     85.86 o 
  -4   1  22     1545.36     1765.82    172.11 o 
  -3   1  22       17.92        0.00     48.73 o 
  -2   1  22    21281.51    20622.95    288.51 o 
  -1   1  22      479.53      482.50     46.59 o 
   0   1  22     1451.12     1435.40     32.10 o 
   1   1  22     1131.79     1049.28     28.91 o 
   2   1  22      245.89      246.87     23.69 o 
   3   1  22     3712.35     3835.95     64.50 o 
   4   1  22      897.42     1019.48     57.79 o 
   5   1  22      522.16      540.51     54.44 o 
   6   1  22      901.78     1008.61     70.75 o 
  -6   2  22      323.64      354.26     52.07 o 
  -5   2  22     3530.38     3447.25     97.59 o 
  -4   2  22     3249.29     3227.26     62.90 o 
  -3   2  22     3428.90     3631.37    170.79 o 
  -2   2  22        1.76        0.00     33.12 o 
  -1   2  22     3220.57     3116.65     50.49 o 
   0   2  22     8644.92     8721.12     78.90 o 
   1   2  22      205.22      242.13     22.13 o 
   2   2  22        2.23        0.00     20.29 o 
   3   2  22     4662.98     4481.63     70.27 o 
   4   2  22     8999.77     8485.79    150.17 o 
   5   2  22      155.63      213.76     57.05 o 
   6   2  22      341.94      363.05     57.18 o 
  -6   3  22      202.96      189.88     51.33 o 
  -5   3  22      462.67      503.84     47.96 o 
  -4   3  22      320.14      281.12     36.25 o 
  -3   3  22     5852.98     5832.47    101.09 o 
  -2   3  22     1843.44     1823.63     39.42 o 
  -1   3  22     4100.84     4146.59     67.97 o 
   0   3  22     1706.53     1726.10     35.38 o 
   1   3  22     5861.76     5976.68     76.29 o 
   2   3  22     7546.57     7374.97     95.41 o 
   3   3  22     1765.70     1726.07     50.16 o 
   4   3  22      113.00      130.71     40.40 o 
   5   3  22      307.84      278.53     50.86 o 
   6   3  22     1277.61     1364.99     81.47 o 
  -6   4  22       15.11        0.00     48.32 o 
  -5   4  22      176.23      187.69     48.68 o 
  -4   4  22     1139.94     1252.37     62.63 o 
  -3   4  22      119.89      152.57     34.60 o 
  -2   4  22      384.81      339.74     41.48 o 
  -1   4  22     1680.20     1680.18     63.18 o 
   0   4  22      574.48      651.08     31.50 o 
   1   4  22       12.39       13.45     22.97 o 
   2   4  22       58.36      105.82     28.84 o 
   3   4  22     1681.00     1788.41     60.92 o 
   4   4  22      286.55      371.30     48.35 o 
   5   4  22        9.12       17.41     44.29 o 
   6   4  22     1990.01     2094.88     95.54 o 
  -5   5  22       69.94       22.71     61.16 o 
  -4   5  22      603.63      723.63     60.53 o 
  -3   5  22      878.30      839.24     58.51 o 
  -2   5  22       25.07       44.05     40.05 o 
  -1   5  22     2541.18     2665.69     71.80 o 
   0   5  22      143.65      184.35     33.82 o 
   1   5  22     1676.83     1669.46     56.51 o 
   2   5  22     3597.16     3757.07     83.01 o 
   3   5  22     1119.13     1213.51     65.16 o 
   4   5  22        8.05       18.25     41.85 o 
   5   5  22     1449.37     1554.58     83.98 o 
  -5   6  22      292.29      302.09     70.77 o 
  -4   6  22      989.50      996.20     83.23 o 
  -3   6  22     3465.51     3443.37    110.18 o 
  -2   6  22     1392.49     1544.57     81.85 o 
  -1   6  22     3230.83     3432.99     87.87 o 
   0   6  22     1292.13     1442.55     57.33 o 
   1   6  22      499.62      520.23     49.88 o 
   2   6  22     1882.05     1827.94     64.95 o 
   3   6  22      899.42      979.76     72.38 o 
   4   6  22      241.99      225.96     53.29 o 
   5   6  22      122.68      236.00     58.32 o 
  -4   7  22      949.18      698.40     85.77 o 
  -3   7  22       71.12        0.00     61.43 o 
  -2   7  22      222.33      256.39     43.10 o 
  -1   7  22       71.45      119.37     35.75 o 
   0   7  22      734.71      937.28     76.24 o 
   1   7  22     1935.60     1947.34     82.36 o 
   2   7  22      158.44      117.23     47.38 o 
   3   7  22     1471.31     1390.37     79.05 o 
   4   7  22      614.85      708.00    102.98 o 
  -3   8  22     1045.73      933.25    216.31 o 
  -2   8  22        9.25        0.00     48.56 o 
  -1   8  22     5080.14     4788.51    101.45 o 
   0   8  22       23.66       32.79     85.05 o 
   1   8  22      392.55      356.59     73.75 o 
   2   8  22     1839.73     1870.16    106.98 o 
   3   8  22        3.25        0.00     52.26 o 
  -2   9  22       20.55        0.00     55.69 o 
  -1   9  22       67.47       87.16     56.27 o 
   0   9  22      213.53      115.54    115.10 o 
   1   9  22       65.00       84.18    131.58 o 
   2   9  22     1097.96     1071.82    159.07 o 
  -6   1  23      692.51      777.25     59.73 o 
  -5   1  23        1.89       50.84     29.66 o 
  -4   1  23      948.04     1061.15    153.52 o 
  -3   1  23       80.92      105.50     61.69 o 
  -2   1  23      486.50      526.39     33.20 o 
  -1   1  23      352.62      324.16     43.39 o 
   0   1  23      256.30      297.36     21.89 o 
   1   1  23    10334.62    10522.73    106.76 o 
   2   1  23      157.59      115.27     21.43 o 
   3   1  23      430.83      509.31     33.00 o 
   4   1  23     1005.70     1059.27     56.07 o 
   5   1  23      365.48      425.61     51.07 o 
   6   1  23      111.96      222.92     72.86 o 
  -6   2  23      140.77      115.76     45.18 o 
  -5   2  23     4081.98     4102.36    106.78 o 
  -4   2  23     1040.39     1144.18     42.69 o 
  -3   2  23       25.67       11.83     47.77 o 
  -2   2  23     1093.42     1193.08     71.06 o 
  -1   2  23      405.93      431.02     24.15 o 
   0   2  23     1669.14     1612.64     39.28 o 
   1   2  23      709.37      751.68     29.47 o 
   2   2  23     1098.89     1189.24     37.34 o 
   3   2  23       25.10        0.00     23.40 o 
   4   2  23     6975.13     6872.67    132.84 o 
   5   2  23      110.44       96.66     65.87 o 
   6   2  23      832.55      841.59     69.65 o 
  -6   3  23     1377.43     1255.58     79.52 o 
  -5   3  23      333.31      381.36     44.46 o 
  -4   3  23      308.47      289.36     36.54 o 
  -3   3  23      796.47      833.80     28.70 o 
  -2   3  23     1844.22     1819.55     39.73 o 
  -1   3  23      484.43      504.26     32.26 o 
   0   3  23     2750.29     2727.05     61.98 o 
   1   3  23     1950.16     1953.20     55.17 o 
   2   3  23      218.14      267.41     28.49 o 
   3   3  23     8757.77     8439.78    109.01 o 
   4   3  23      477.22      496.64     50.45 o 
   5   3  23      975.22     1052.52     68.51 o 
   6   3  23      426.41      462.55     62.24 o 
  -6   4  23      150.98      243.26     59.77 o 
  -5   4  23      731.58      648.39     57.44 o 
  -4   4  23        0.62       17.51     34.30 o 
  -3   4  23     4787.51     4410.46    102.06 o 
  -2   4  23      245.95      235.66     58.60 o 
  -1   4  23     3653.52     3333.47    107.30 o 
   0   4  23        9.55       28.40     23.89 o 
   1   4  23     2283.08     2163.41     54.91 o 
   2   4  23    11135.79    10628.43    123.42 o 
   3   4  23     1505.53     1541.02     58.81 o 
   4   4  23      195.70      180.54     45.21 o 
   5   4  23      190.60      213.40     51.60 o 
  -5   5  23      175.78      216.68     58.30 o 
  -4   5  23     4038.90     3772.06    145.57 o 
  -3   5  23      177.54      239.24     44.64 o 
  -2   5  23     1400.88     1536.06     72.75 o 
  -1   5  23     1115.09     1127.24     79.31 o 
   0   5  23     1154.18     1206.25     52.13 o 
   1   5  23     2661.83     2663.98     76.48 o 
   2   5  23        8.61        3.21     27.82 o 
   3   5  23      851.97      936.24     75.57 o 
   4   5  23      459.93      481.50     65.20 o 
   5   5  23       82.97      145.96     52.82 o 
  -5   6  23       13.71       39.98     60.28 o 
  -4   6  23      156.49      158.56     60.99 o 
  -3   6  23      135.16       96.50     64.50 o 
  -2   6  23       32.49      139.51     49.74 o 
  -1   6  23      812.88      884.64     54.11 o 
   0   6  23     1212.50     1357.10     56.81 o 
   1   6  23     3729.52     3608.91     92.87 o 
   2   6  23       14.11       29.47     39.60 o 
   3   6  23     1190.31     1210.83     69.88 o 
   4   6  23        5.66       43.04     46.72 o 
   5   6  23     1048.91     1041.38     79.84 o 
  -4   7  23     1090.25     1072.06    110.91 o 
  -3   7  23      329.43      308.34    138.80 o 
  -2   7  23      411.32      333.33     64.22 o 
  -1   7  23      234.28      292.90     47.69 o 
   0   7  23       25.47       71.37     44.22 o 
   1   7  23       85.00      120.29     44.54 o 
   2   7  23      897.92      995.03    124.66 o 
   3   7  23        5.19        0.00     47.15 o 
   4   7  23     1450.01     1431.49     86.52 o 
  -3   8  23       76.04       24.49     73.59 o 
  -2   8  23       17.22        0.00     68.69 o 
  -1   8  23      133.73      253.01     42.41 o 
   0   8  23      399.66      361.28     89.60 o 
   1   8  23        8.63        0.00     61.59 o 
   2   8  23     1231.44     1257.15     89.40 o 
   3   8  23      167.46      168.16     64.20 o 
  -2   9  23       97.24      139.94     75.92 o 
  -1   9  23      835.13      797.69     66.90 o 
   0   9  23       61.36       28.23     94.33 o 
   1   9  23        4.58       18.96     69.52 o 
  -6   0  24     4347.47     4308.14    167.09 o 
  -5   0  24    10785.38    10851.74    276.11 o 
  -4   0  24     2085.30     1980.33    192.38 o 
  -3   0  24     1833.16     1666.68    170.35 o 
  -2   0  24     7873.06     7494.95    186.18 o 
  -1   0  24    12361.97    11054.04    247.79 o 
   0   0  24     1046.42      981.59     54.29 o 
   1   0  24       81.42       44.63     21.49 o 
   2   0  24     2143.98     2181.57     66.29 o 
   3   0  24     1318.44     1398.84     63.40 o 
   4   0  24     1669.40     1639.62     97.09 o 
   5   0  24      785.71      766.98     85.52 o 
   6   0  24       22.59        4.89     64.07 o 
  -6   1  24      126.84      126.88     42.00 o 
  -5   1  24       27.57        7.59     27.75 o 
  -4   1  24      179.94      120.65     95.97 o 
  -3   1  24      405.93      337.33     75.06 o 
  -2   1  24      306.45      332.75     35.51 o 
  -1   1  24       69.30       53.61     34.86 o 
   0   1  24     4848.32     4684.51     66.39 o 
   1   1  24     9991.72     9857.58    150.22 o 
   2   1  24       11.29        0.00     19.15 o 
   3   1  24     1160.45     1267.38     42.57 o 
   4   1  24    19429.57    19108.13    307.50 o 
   5   1  24     3586.93     3551.77    101.34 o 
   6   1  24      330.49      412.14     59.07 o 
  -6   2  24      195.59      295.89     50.66 o 
  -5   2  24      279.76      326.85     39.31 o 
  -4   2  24      223.20      218.63     28.43 o 
  -3   2  24     2259.87     2213.92     91.63 o 
  -2   2  24    16772.63    16135.75    307.82 o 
  -1   2  24     5558.19     5415.10     66.89 o 
   0   2  24        1.08        0.00     16.25 o 
   1   2  24     8370.50     8306.33     92.54 o 
   2   2  24      417.41      488.55     31.40 o 
   3   2  24     2215.36     2242.40     51.46 o 
   4   2  24      763.31      823.66     80.01 o 
   5   2  24      105.24       77.60     51.40 o 
   6   2  24        6.38        0.00     47.42 o 
  -6   3  24       24.14        0.00     43.54 o 
  -5   3  24      227.92      239.28     41.32 o 
  -4   3  24     4260.94     3914.16     92.99 o 
  -3   3  24     2953.62     3055.87     61.91 o 
  -2   3  24      385.72      424.87     26.03 o 
  -1   3  24      228.53      243.70     24.17 o 
   0   3  24     2064.69     2001.51     55.48 o 
   1   3  24      298.74      346.09     37.01 o 
   2   3  24      882.37      952.22     39.20 o 
   3   3  24      715.38      779.99     39.38 o 
   4   3  24       26.68       15.07     38.05 o 
   5   3  24       29.23       24.23     43.50 o 
   6   3  24     1898.30     1898.10     93.03 o 
  -6   4  24        2.92       57.43     52.60 o 
  -5   4  24       14.07        0.00     37.34 o 
  -4   4  24     1360.42     1347.73     65.27 o 
  -3   4  24      116.88      143.13     35.63 o 
  -2   4  24       80.80       45.89     34.88 o 
  -1   4  24      812.64      843.97     59.16 o 
   0   4  24     2706.94     2732.01     63.93 o 
   1   4  24      255.18      247.47     46.97 o 
   2   4  24     9136.09     9155.85    139.43 o 
   3   4  24      680.32      771.55     48.05 o 
   4   4  24      391.73      413.72     52.03 o 
   5   4  24      170.95      187.53     52.02 o 
  -5   5  24       34.30       41.90     52.86 o 
  -4   5  24     1722.48     1813.35     79.65 o 
  -3   5  24     1788.42     1765.47     76.17 o 
  -2   5  24      444.88      332.89     54.71 o 
  -1   5  24     1240.71     1421.33     74.96 o 
   0   5  24     1211.05     1230.34     49.55 o 
   1   5  24       95.21      132.00     37.88 o 
   2   5  24        2.14        0.00     32.51 o 
   3   5  24     1563.62     1676.88     74.54 o 
   4   5  24       15.26       45.03     43.78 o 
   5   5  24      565.44      543.83     64.85 o 
  -5   6  24        0.69        0.00     60.90 o 
  -4   6  24       21.11       76.10     56.68 o 
  -3   6  24      385.67      490.29     88.81 o 
  -2   6  24      214.36      265.69     56.59 o 
  -1   6  24       17.33       39.52     35.83 o 
   0   6  24     3864.22     4010.97     86.41 o 
   1   6  24     1002.97     1009.62     59.20 o 
   2   6  24      489.98      554.93     53.84 o 
   3   6  24     1386.24     1374.51     73.62 o 
   4   6  24       51.25        0.00     47.36 o 
  -4   7  24        7.21        0.00     63.72 o 
  -3   7  24     2050.04     1904.68    196.92 o 
  -2   7  24       95.67      134.95     57.98 o 
  -1   7  24     5055.89     5140.56    115.80 o 
   0   7  24     2390.39     2464.56     75.29 o 
   1   7  24     1622.98     1673.89    149.78 o 
   2   7  24      183.22      212.51     58.42 o 
   3   7  24       55.47       89.24     51.47 o 
   4   7  24       23.93       58.59     55.03 o 
  -3   8  24       27.46        0.00    154.36 o 
  -2   8  24        0.12       74.16     84.21 o 
  -1   8  24        1.17       26.69     38.30 o 
   0   8  24      929.11     1069.02     69.02 o 
   1   8  24        0.16        0.00     61.48 o 
   2   8  24     2536.08     2500.78    131.14 o 
   3   8  24      566.43      541.21     90.26 o 
  -1   9  24      325.21      421.88     58.41 o 
   0   9  24       15.89        0.00    106.09 o 
   1   9  24      134.94       55.18    138.41 o 
  -6   1  25      102.61       53.45     39.26 o 
  -5   1  25     1318.70     1322.02     56.13 o 
  -4   1  25      204.26      212.12    106.19 o 
  -3   1  25      187.13      238.42     71.21 o 
  -2   1  25     1214.20     1151.42     45.93 o 
  -1   1  25      858.43      834.68     59.43 o 
   0   1  25        6.64        4.55     18.22 o 
   1   1  25     3295.22     3301.27     61.63 o 
   2   1  25      352.57      367.43     28.94 o 
   3   1  25        8.23       13.84     23.75 o 
   4   1  25     2214.93     2385.20    105.60 o 
   5   1  25      273.01      304.02     49.58 o 
   6   1  25      505.92      450.34     61.53 o 
  -6   2  25       17.58        0.00     40.19 o 
  -5   2  25      748.66      776.30     49.29 o 
  -4   2  25       37.50       56.01     32.93 o 
  -3   2  25        1.62        0.00     35.83 o 
  -2   2  25     8834.62     8603.46    239.41 o 
  -1   2  25      433.31      478.63     24.48 o 
   0   2  25     1950.90     1940.06     53.69 o 
   1   2  25     1494.52     1557.88     52.48 o 
   2   2  25       99.19       80.12     24.68 o 
   3   2  25      712.17      839.13     37.06 o 
   4   2  25     1076.29     1184.18     64.49 o 
   5   2  25      740.82      806.53     62.91 o 
   6   2  25     1031.59     1047.29     76.00 o 
  -6   3  25      352.45      292.99     54.36 o 
  -5   3  25        6.39        0.00     33.40 o 
  -4   3  25       29.27        0.00     29.21 o 
  -3   3  25     5992.75     5964.37    116.90 o 
  -2   3  25      363.32      341.69     23.40 o 
  -1   3  25      978.22      969.00     35.26 o 
   0   3  25      521.62      510.09     40.24 o 
   1   3  25       39.65       75.19     29.11 o 
   2   3  25      194.36      200.96     26.14 o 
   3   3  25      468.37      489.85     35.74 o 
   4   3  25     2034.77     2223.72     80.14 o 
   5   3  25     1908.17     1862.54     84.58 o 
  -6   4  25      160.34      177.73     57.93 o 
  -5   4  25      263.43      291.13     48.17 o 
  -4   4  25     3388.02     3391.99     95.33 o 
  -3   4  25     1774.67     1730.56     66.12 o 
  -2   4  25       15.28        0.00     37.93 o 
  -1   4  25        2.79        0.00     46.35 o 
   0   4  25      190.46      254.60     32.59 o 
   1   4  25       24.56        0.00     28.02 o 
   2   4  25     1293.46     1600.59     77.13 o 
   3   4  25     4481.94     4191.34     82.70 o 
   4   4  25      883.61      936.97     63.57 o 
   5   4  25        8.37        0.00     44.98 o 
  -5   5  25     1907.19     1657.10     93.51 o 
  -4   5  25       70.38       72.82     43.40 o 
  -3   5  25      996.16      951.98     74.34 o 
  -2   5  25     2448.81     2308.45     86.86 o 
  -1   5  25      108.28      125.14     47.09 o 
   0   5  25       19.75        0.00     35.45 o 
   1   5  25     2136.69     2099.75     67.30 o 
   2   5  25     2337.49     2310.89     92.52 o 
   3   5  25      885.79      945.15     85.53 o 
   4   5  25       10.79        0.00     45.89 o 
   5   5  25        4.46       29.53     57.01 o 
  -5   6  25     2477.21     2212.10    114.90 o 
  -4   6  25      206.45      131.56     63.28 o 
  -3   6  25     1119.67     1129.14     91.10 o 
  -2   6  25        1.61       15.25     46.54 o 
  -1   6  25        1.52       23.56     50.12 o 
   0   6  25        5.24       91.36     54.48 o 
   1   6  25       26.17       59.96     76.44 o 
   2   6  25      192.36      195.86     83.04 o 
   3   6  25      536.59      481.87     56.54 o 
   4   6  25      319.92      319.44     57.20 o 
  -4   7  25      406.20      310.45     78.17 o 
  -3   7  25       11.31       58.75     82.27 o 
  -2   7  25      552.65      651.04     79.01 o 
  -1   7  25        9.54       75.00     40.00 o 
   0   7  25     1785.34     1893.86     68.03 o 
   1   7  25      542.10      514.31     54.00 o 
   2   7  25       15.41       48.81     67.06 o 
   3   7  25       41.30       88.21     74.94 o 
   4   7  25      337.50      286.26     62.61 o 
  -3   8  25       10.76      106.86     76.16 o 
  -2   8  25      257.74      327.15    109.72 o 
  -1   8  25      159.02      145.42     50.28 o 
   0   8  25      196.22      324.22     49.75 o 
   1   8  25      495.66      326.28    253.88 o 
   2   8  25      818.79      806.55     97.63 o 
  -1   9  25       26.83      130.72     48.71 o 
   0   9  25      295.62      278.30     66.97 o 
  -6   0  26      213.75      192.21     57.55 o 
  -4   0  26       68.50        0.00     91.83 o 
  -3   0  26        2.75        6.87     80.46 o 
  -2   0  26      224.32      298.57     48.35 o 
  -1   0  26        1.86        0.00     87.91 o 
   0   0  26       28.41       15.77     31.78 o 
   1   0  26    18847.12    18109.80    275.79 o 
   2   0  26     4267.81     4521.20     97.74 o 
   3   0  26      683.71      780.96     48.14 o 
   4   0  26      513.82      538.02     73.39 o 
   5   0  26     7382.39     7026.63    283.73 o 
   6   0  26      365.82      525.97     89.57 o 
  -6   1  26       13.46        0.00     35.23 o 
  -5   1  26     3112.40     3096.44     82.37 o 
  -4   1  26      277.12      183.13    102.14 o 
  -3   1  26       30.90        0.00     56.59 o 
  -2   1  26     9241.17     8713.61    272.35 o 
  -1   1  26    14472.42    13071.29    254.22 o 
   0   1  26      625.10      629.58     34.56 o 
   1   1  26     2537.58     2515.70     54.58 o 
   2   1  26      114.16      167.20     26.03 o 
   3   1  26        1.95       11.91     23.72 o 
   4   1  26      371.81      377.82     48.33 o 
   5   1  26       15.10       44.17     42.46 o 
   6   1  26      535.53      621.83     65.73 o 
  -6   2  26      384.92      319.52     51.50 o 
  -5   2  26      519.84      538.17     43.40 o 
  -4   2  26      174.03      130.08     39.88 o 
  -3   2  26     1881.50     1917.88     88.90 o 
  -2   2  26       15.37       24.70     39.91 o 
  -1   2  26      995.83     1006.90     47.09 o 
   0   2  26      757.07      749.50     39.35 o 
   1   2  26     2338.82     2313.83     55.37 o 
   2   2  26      799.85      801.89     35.99 o 
   3   2  26      392.97      452.93     33.78 o 
   4   2  26     6777.84     6573.88    132.04 o 
   5   2  26     1208.31     1214.09     72.97 o 
   6   2  26      108.89      181.68     55.34 o 
  -6   3  26      228.86      197.66     70.24 o 
  -5   3  26       60.45       82.28     36.73 o 
  -4   3  26      515.00      454.35     45.02 o 
  -3   3  26       87.76      158.28     32.13 o 
  -2   3  26       93.34       89.32     20.18 o 
  -1   3  26      432.30      485.28     39.84 o 
   0   3  26      816.28      824.80     46.91 o 
   1   3  26     3747.22     3663.81     71.82 o 
   2   3  26     4698.49     4872.14     82.81 o 
   3   3  26     4292.15     4253.64     74.82 o 
   4   3  26        9.65        2.53     38.58 o 
   5   3  26       84.17       80.86     46.80 o 
  -5   4  26       59.35       23.37     44.83 o 
  -4   4  26     2286.44     2348.29     86.87 o 
  -3   4  26     2492.65     2547.54     78.58 o 
  -2   4  26      875.00      920.70     55.42 o 
  -1   4  26       18.31        0.00     38.45 o 
   0   4  26     5100.98     5030.17    113.11 o 
   1   4  26      528.57      556.24     38.62 o 
   2   4  26     6443.83     6029.51    115.82 o 
   3   4  26      332.35      446.85     53.51 o 
   4   4  26      382.42      379.90     51.92 o 
   5   4  26      699.59      670.44     91.28 o 
  -5   5  26       22.25        4.42     53.22 o 
  -4   5  26      699.73      662.35     63.21 o 
  -3   5  26       22.98        3.18     65.33 o 
  -2   5  26        1.09       56.52     44.36 o 
  -1   5  26     1828.31     1787.31     83.09 o 
   0   5  26     1863.07     1834.52     68.77 o 
   1   5  26     1893.52     1970.14     65.65 o 
   2   5  26     1028.27     1164.57     63.05 o 
   3   5  26      712.72      772.92     58.91 o 
   4   5  26      547.10      500.44     57.00 o 
   5   5  26     1010.77     1061.54     78.01 o 
  -4   6  26      183.74      165.40     61.23 o 
  -3   6  26      354.49      461.25     85.06 o 
  -2   6  26      340.55      301.36     57.37 o 
  -1   6  26     3994.33     3739.62    120.08 o 
   0   6  26     6991.45     6920.95    115.81 o 
   1   6  26      991.24      977.58     57.02 o 
   2   6  26        1.30       38.01     49.80 o 
   3   6  26      269.40      246.92     58.80 o 
   4   6  26     1131.79     1121.53     76.43 o 
  -4   7  26       70.08        0.00     67.33 o 
  -3   7  26     1520.43     1606.86    116.11 o 
  -2   7  26      181.98      208.49     98.79 o 
  -1   7  26      858.91      942.09     58.93 o 
   0   7  26     1530.97     1695.95     65.18 o 
   1   7  26        4.99       32.62     43.17 o 
   2   7  26     1174.44     1206.03    183.13 o 
   3   7  26      935.79      934.52     85.25 o 
  -3   8  26      830.97      809.64    134.84 o 
  -2   8  26     3055.79     2764.35    136.12 o 
  -1   8  26       86.23      108.97     79.82 o 
   0   8  26      432.27      496.82     54.39 o 
   1   8  26       13.11       72.92     93.90 o 
   2   8  26      247.19      321.50     81.70 o 
  -6   1  27      229.60      256.47     45.79 o 
  -4   1  27     2123.14     1771.37    188.42 o 
  -3   1  27      297.68      424.15    147.75 o 
  -2   1  27     2754.93     2684.39     99.04 o 
  -1   1  27      218.01      178.87     42.68 o 
   0   1  27     1443.51     1360.81     41.23 o 
   1   1  27     1587.01     1618.45     58.07 o 
   2   1  27       34.10       44.06     31.49 o 
   3   1  27     2014.53     2002.39     48.70 o 
   4   1  27      600.66      668.25     54.78 o 
   5   1  27     2450.40     2154.98     84.38 o 
   6   1  27     4651.82     4710.12    148.24 o 
  -6   2  27     1823.49     1609.65     79.08 o 
  -5   2  27       43.79       42.93     31.47 o 
  -4   2  27      160.59      240.59    114.39 o 
  -3   2  27      474.76      675.09     76.45 o 
  -2   2  27     2178.58     2057.18     93.46 o 
  -1   2  27     1359.95     1364.27     39.00 o 
   0   2  27     3426.91     3365.54     89.09 o 
   1   2  27     1857.84     1840.32     51.91 o 
   2   2  27     2477.17     2508.72     63.66 o 
   3   2  27     4195.19     4162.71     95.84 o 
   4   2  27     4180.66     4016.29    102.71 o 
   5   2  27      607.53      695.90     62.48 o 
  -6   3  27        5.12       11.09     44.85 o 
  -5   3  27       45.37        0.00     37.51 o 
  -4   3  27       22.96       37.84     35.61 o 
  -3   3  27       19.63        1.82     29.24 o 
  -2   3  27     1425.97     1427.89     37.17 o 
  -1   3  27     5028.31     4998.43     82.30 o 
   0   3  27      777.56      741.87     69.77 o 
   1   3  27      306.52      343.94     34.30 o 
   2   3  27      773.61      945.12     46.41 o 
   3   3  27     1095.37     1156.16     45.78 o 
   4   3  27      999.60      963.11     62.51 o 
   5   3  27        0.09       53.49     47.47 o 
  -5   4  27        4.89        0.00     46.67 o 
  -4   4  27     1939.07     1828.57     73.42 o 
  -3   4  27     1548.08     1551.85     64.92 o 
  -2   4  27     1147.19     1079.79     59.27 o 
  -1   4  27      151.04      216.74     41.58 o 
   0   4  27       30.14      107.13     39.62 o 
   1   4  27     1129.60     1104.33     47.10 o 
   2   4  27      330.30      383.84     45.46 o 
   3   4  27     1083.01     1219.84     64.91 o 
   4   4  27       33.53        0.00     40.89 o 
   5   4  27     2015.42     2095.96     93.03 o 
  -5   5  27      444.13      270.17     62.20 o 
  -4   5  27        9.81       42.76     48.58 o 
  -3   5  27     1961.65     1748.66     77.83 o 
  -2   5  27      328.51      252.16     50.85 o 
  -1   5  27      131.18      203.93     51.66 o 
   0   5  27      588.42      683.09     50.53 o 
   1   5  27      841.18      957.68     57.17 o 
   2   5  27      257.30      282.39     47.55 o 
   3   5  27        0.85       34.50     49.25 o 
   4   5  27     2433.04     2150.61     87.83 o 
   5   5  27      180.00      223.40     60.46 o 
  -4   6  27       67.52       60.34     58.23 o 
  -3   6  27      577.92      645.60     99.72 o 
  -2   6  27     1058.59      895.08    112.93 o 
  -1   6  27        0.66      126.98     53.38 o 
   0   6  27       11.66      177.38     35.86 o 
   1   6  27      202.98      246.89     47.03 o 
   2   6  27      343.07      379.54     59.88 o 
   3   6  27      271.75      269.47     62.46 o 
   4   6  27      490.49      478.65     62.77 o 
  -4   7  27       51.33      110.36     72.36 o 
  -3   7  27      453.81      441.61    133.03 o 
  -2   7  27       55.77       62.14     83.71 o 
  -1   7  27      294.01      302.55     65.56 o 
   0   7  27      606.62      762.35     94.44 o 
   1   7  27      300.98      340.55    101.20 o 
   2   7  27      940.06      902.05    156.34 o 
   3   7  27       44.53      132.32    148.28 o 
  -2   8  27      593.84      592.81     89.62 o 
  -1   8  27        8.94       25.99     53.07 o 
   0   8  27       63.31       58.49     61.84 o 
   1   8  27        8.59        0.00    177.36 o 
   2   8  27      113.68       95.64     75.20 o 
  -6   0  28        0.99        0.00     46.97 o 
  -4   0  28     7112.23     7045.49    375.69 o 
  -3   0  28      182.10      111.66     97.65 o 
  -2   0  28      284.46      290.38    105.93 o 
  -1   0  28     3937.19     3484.56    120.47 o 
   0   0  28     1545.73     1442.40     55.61 o 
   1   0  28     2228.85     2069.93    102.76 o 
   2   0  28     2235.96     2218.85    114.48 o 
   3   0  28      919.04     1051.86     52.68 o 
   4   0  28     1973.62     2097.53     99.38 o 
   5   0  28      201.66      122.53     67.92 o 
   6   0  28      172.65      172.93     78.22 o 
  -6   1  28      641.12      598.84     54.86 o 
  -4   1  28      190.89      184.89    112.45 o 
  -3   1  28      353.99      354.23     81.29 o 
  -2   1  28     1700.33     1662.75     82.06 o 
  -1   1  28       89.09      106.66     39.79 o 
   0   1  28     3061.70     2901.06     67.57 o 
   1   1  28     3529.60     3395.31     91.02 o 
   2   1  28     4520.85     4580.68     83.41 o 
   3   1  28      666.60      728.02     33.70 o 
   4   1  28     2176.95     2129.59     78.83 o 
   5   1  28     1966.39     1884.00     85.75 o 
  -6   2  28     2246.42     2031.85     86.64 o 
  -5   2  28      270.39      339.86     39.23 o 
  -4   2  28      293.14      671.01    148.41 o 
  -3   2  28       20.56        0.00     60.37 o 
  -2   2  28     2512.64     2342.63     98.33 o 
  -1   2  28     4161.29     4041.32     72.21 o 
   0   2  28     2053.89     1874.85     66.80 o 
   1   2  28      921.11     1040.26     71.78 o 
   2   2  28      401.01      396.95     37.48 o 
   3   2  28      335.31      366.48     35.56 o 
   4   2  28      673.19      746.75     58.07 o 
   5   2  28      147.76      162.64     52.79 o 
  -5   3  28       70.30        8.02     35.26 o 
  -4   3  28      800.20      832.14     48.06 o 
  -3   3  28     2321.92     2261.69     65.74 o 
  -2   3  28     1703.96     1753.62     49.22 o 
  -1   3  28     1132.28     1258.52     57.05 o 
   0   3  28      362.77      435.15     46.85 o 
   1   3  28      294.93      286.59     32.42 o 
   2   3  28     4029.79     3949.00     79.86 o 
   3   3  28      403.45      492.82     44.67 o 
   4   3  28       54.78      119.79     42.62 o 
   5   3  28      891.94      974.00     78.46 o 
  -5   4  28       17.62        7.28     45.25 o 
  -4   4  28     4777.16     4528.91    112.80 o 
  -3   4  28       41.17       34.20     35.11 o 
  -2   4  28      649.14      687.53     53.97 o 
  -1   4  28     4794.30     4431.85    117.55 o 
   0   4  28      197.91      344.90     52.62 o 
   1   4  28        2.75       10.61     29.27 o 
   2   4  28     1709.92     1759.51     68.56 o 
   3   4  28     4976.86     4953.18    111.97 o 
   4   4  28       31.08        0.00     41.89 o 
   5   4  28      711.25      867.29     72.26 o 
  -5   5  28     1262.34     1124.43     84.42 o 
  -4   5  28      106.81      119.60     46.86 o 
  -3   5  28      366.67      471.96    100.07 o 
  -2   5  28       25.07        0.00     42.40 o 
  -1   5  28      248.87      244.30     53.46 o 
   0   5  28     9211.40     9076.41    211.96 o 
   1   5  28     2387.52     2453.47     70.70 o 
   2   5  28     1119.99     1166.30     69.94 o 
   3   5  28      266.38      263.28     81.56 o 
   4   5  28      438.26      548.81     61.28 o 
  -4   6  28       13.70      149.48     62.93 o 
  -3   6  28     1728.36     1631.05    123.91 o 
  -2   6  28      255.99      259.61     58.60 o 
  -1   6  28       25.82       50.81     52.84 o 
   0   6  28     2402.79     2502.74     84.14 o 
   1   6  28     3799.56     3894.60    129.26 o 
   2   6  28      304.76      303.11     59.35 o 
   3   6  28       21.31       23.04    105.31 o 
   4   6  28       12.02       37.83     53.10 o 
  -3   7  28      521.16      378.47     79.61 o 
  -2   7  28      607.29      596.23    111.18 o 
  -1   7  28      329.62      328.94     72.38 o 
   0   7  28      184.70      320.15     44.54 o 
   1   7  28     2503.09     2517.53     80.62 o 
   2   7  28     1919.81     1751.39    152.24 o 
   3   7  28      935.91     1042.18    168.41 o 
  -2   8  28      491.54      532.69     90.08 o 
  -1   8  28       53.56      144.88     69.50 o 
   0   8  28      408.09      580.46     77.16 o 
   1   8  28      287.63      196.42     83.11 o 
   2   8  28     1169.28     1246.79    124.04 o 
  -6   1  29      370.92      356.63     76.50 o 
  -4   1  29       37.70      152.96     81.82 o 
  -3   1  29     1248.76     1240.24    117.30 o 
  -2   1  29      597.47      515.12     65.12 o 
  -1   1  29     4780.35     4432.04     89.14 o 
   0   1  29    15988.43    15416.44    210.36 o 
   1   1  29     1279.38     1261.11     63.64 o 
   2   1  29     5407.09     5488.32     92.31 o 
   3   1  29      120.00      145.04     30.89 o 
   4   1  29     1381.48     1392.90     66.70 o 
   5   1  29       11.49       13.78     44.61 o 
  -6   2  29      351.01      402.52     53.71 o 
  -5   2  29      801.12      832.62     49.47 o 
  -4   2  29     1713.21     1717.18    209.04 o 
  -3   2  29      293.29      263.56     81.11 o 
  -2   2  29     2425.94     2239.36    160.79 o 
  -1   2  29      438.29      488.79     26.50 o 
   0   2  29     2896.09     2609.62     76.39 o 
   1   2  29     1494.25     1619.50     75.81 o 
   2   2  29      113.05      154.56     33.42 o 
   3   2  29     1403.88     1489.78     56.11 o 
   4   2  29        3.93        0.00     39.07 o 
   5   2  29       87.79       79.87     51.72 o 
  -5   3  29      481.87      425.74     47.26 o 
  -4   3  29       57.34       26.57     42.78 o 
  -3   3  29       79.51       33.74     41.36 o 
  -2   3  29     6214.67     6165.16    112.97 o 
  -1   3  29       64.67       91.39     35.33 o 
   0   3  29      386.64      410.41     46.37 o 
   1   3  29       76.67       97.02     30.89 o 
   2   3  29       85.32      175.78     56.55 o 
   3   3  29      262.58      409.69     48.83 o 
   4   3  29     1008.50     1068.40     66.31 o 
   5   3  29      866.89      945.81     71.89 o 
  -5   4  29       92.15       41.34     76.54 o 
  -4   4  29       58.19       98.13     82.27 o 
  -3   4  29      310.16      387.64     58.11 o 
  -2   4  29      179.91      205.59     44.81 o 
  -1   4  29     2085.49     2150.40     75.56 o 
   0   4  29     1286.04     1368.04     67.62 o 
   1   4  29      514.18      581.58     38.83 o 
   2   4  29     2602.75     2471.22     74.99 o 
   3   4  29      181.94      212.77     52.96 o 
   4   4  29      841.78      797.64     64.25 o 
   5   4  29       44.75       45.99     53.00 o 
  -5   5  29      291.36      208.99     62.43 o 
  -4   5  29      785.20      787.69     77.19 o 
  -3   5  29      142.81      154.48     47.10 o 
  -2   5  29      231.99      264.60     52.30 o 
  -1   5  29      650.46      595.48     71.27 o 
   0   5  29      852.57     1054.72     77.70 o 
   1   5  29       40.35      118.73     37.23 o 
   2   5  29        0.07        7.84     41.24 o 
   3   5  29      819.28      935.28     94.69 o 
   4   5  29      270.89      371.72     68.89 o 
  -4   6  29        0.65        0.00     54.82 o 
  -3   6  29      315.06      302.50     59.22 o 
  -2   6  29       48.47      142.79     71.82 o 
  -1   6  29      268.53      238.27     59.60 o 
   0   6  29       23.52       49.10     41.55 o 
   1   6  29      282.30      372.56     51.85 o 
   2   6  29       66.11       70.56     51.51 o 
   3   6  29      199.42      143.66     82.40 o 
   4   6  29      626.24      666.52     81.80 o 
  -3   7  29        0.33        0.00     62.13 o 
  -2   7  29       91.88       66.79     75.59 o 
  -1   7  29       79.66      170.54     63.46 o 
   0   7  29      668.78      745.55     63.72 o 
   1   7  29      585.50      697.48     56.10 o 
   2   7  29       25.23        0.00     65.42 o 
   3   7  29      329.21      439.09     92.81 o 
  -2   8  29        0.54      170.57    116.08 o 
  -1   8  29       50.51       70.69    115.27 o 
   0   8  29        1.08      109.76     52.46 o 
   1   8  29        5.25        0.00     84.30 o 
  -6   0  30       94.08       37.19     49.09 o 
  -4   0  30       73.97        0.00     98.88 o 
  -3   0  30     2874.24     2365.89    208.33 o 
  -2   0  30      466.37      596.98    127.87 o 
  -1   0  30     2648.04     2536.93    105.35 o 
   0   0  30       63.25        0.00     50.95 o 
   1   0  30     1490.09     1414.75     93.95 o 
   2   0  30     9780.33     9410.98    228.49 o 
   3   0  30      828.59      951.58     73.18 o 
   4   0  30     3209.23     3076.40    136.67 o 
   5   0  30     1244.11     1165.63    105.30 o 
  -6   1  30      338.24      265.14     46.45 o 
  -5   1  30       65.14       83.63    122.23 o 
  -4   1  30     3424.76     3348.82    185.37 o 
  -3   1  30     2061.74     1916.44    135.79 o 
  -2   1  30      376.31      428.37     85.95 o 
  -1   1  30      841.48      813.49     45.20 o 
   0   1  30     4648.22     4409.31     96.21 o 
   1   1  30     1153.86     1182.32     62.96 o 
   2   1  30     2685.92     2674.79     64.84 o 
   3   1  30       37.39       86.40     35.79 o 
   4   1  30      299.77      271.38     69.10 o 
   5   1  30       70.43       54.59     46.74 o 
  -5   2  30      272.28      274.05     36.87 o 
  -4   2  30      147.61       84.43    109.54 o 
  -3   2  30      322.59      329.88     85.71 o 
  -2   2  30     4262.62     3933.07    129.33 o 
  -1   2  30        3.25        0.00     18.85 o 
   0   2  30     1325.51     1217.05     58.63 o 
   1   2  30     1867.02     1800.68     72.33 o 
   2   2  30     6150.28     6125.02     99.97 o 
   3   2  30     3251.16     3285.81     84.82 o 
   4   2  30       68.96       38.89     40.61 o 
   5   2  30      414.14      489.17     60.62 o 
  -5   3  30        1.13        0.00     35.53 o 
  -4   3  30     1264.87     1157.73     53.59 o 
  -3   3  30        4.23       13.22     31.48 o 
  -2   3  30        1.11        0.00     38.25 o 
  -1   3  30     3155.51     3058.00     82.10 o 
   0   3  30     1270.59     1350.68     71.12 o 
   1   3  30      180.56      248.55     38.03 o 
   2   3  30     1289.82     1370.60     58.49 o 
   3   3  30     2496.62     2620.30     83.19 o 
   4   3  30     2843.16     2558.10    102.00 o 
   5   3  30     1786.35     1935.16     89.26 o 
  -5   4  30      229.30      261.52     50.68 o 
  -4   4  30       19.53        0.00     51.61 o 
  -3   4  30     3936.47     3584.65     96.52 o 
  -2   4  30      452.61      414.80     60.24 o 
  -1   4  30     2739.63     2541.25     81.61 o 
   0   4  30     1668.28     1735.64     74.51 o 
   1   4  30       33.52        0.00     34.38 o 
   2   4  30      606.51      618.50     66.89 o 
   3   4  30      514.56      555.07     62.66 o 
   4   4  30      280.13      303.36     63.23 o 
   5   4  30     2480.48     2308.95     96.48 o 
  -4   5  30      927.27      894.45     68.02 o 
  -3   5  30      119.90       44.37     80.23 o 
  -2   5  30       24.97       72.76     46.69 o 
  -1   5  30     2191.75     2046.00     88.95 o 
   0   5  30     3087.17     3117.08    112.96 o 
   1   5  30     3222.50     3304.01     78.40 o 
   2   5  30     1721.89     1742.40     70.95 o 
   3   5  30     1251.29     1278.66    100.93 o 
   4   5  30       85.18       35.64     59.91 o 
  -4   6  30      552.30      426.57    105.97 o 
  -3   6  30      236.36      292.32     71.56 o 
  -2   6  30       64.43       58.13     60.98 o 
  -1   6  30      895.06     1006.49     79.60 o 
   0   6  30     1199.73     1193.50     88.20 o 
   1   6  30     2973.35     3100.51     81.67 o 
   2   6  30       23.09        0.00     98.41 o 
   3   6  30       24.30        0.00     67.76 o 
  -3   7  30      662.92      537.91    184.01 o 
  -2   7  30        2.58       55.68     90.53 o 
  -1   7  30       40.78      147.07     62.11 o 
   0   7  30      181.69      132.11     47.77 o 
   1   7  30     1748.49     1834.99     72.18 o 
   2   7  30       12.12        0.00    196.49 o 
   3   7  30     1014.91     1109.10    110.56 o 
  -1   8  30      828.67      831.24     90.75 o 
   0   8  30        4.40        0.00     51.24 o 
   1   8  30      580.65      742.73    141.23 o 
  -5   1  31      320.80      354.89    147.70 o 
  -4   1  31     3498.96     3347.75    187.19 o 
  -3   1  31        9.06        0.00     64.07 o 
  -2   1  31     1677.67     1647.41    124.95 o 
  -1   1  31      534.83      540.81     47.08 o 
   0   1  31      412.64      414.37     43.85 o 
   1   1  31       40.41       24.75     38.59 o 
   2   1  31     1019.52     1138.11     48.57 o 
   3   1  31       90.16      181.40     38.52 o 
   4   1  31      527.81      482.87     72.73 o 
   5   1  31       22.86       74.71     47.84 o 
  -5   2  31      360.11      398.32    142.06 o 
  -4   2  31       33.72       13.84    109.63 o 
  -3   2  31      741.56      761.31    107.41 o 
  -2   2  31       65.52       71.48     45.00 o 
  -1   2  31      492.23      495.74     33.56 o 
   0   2  31     3217.98     3078.01    114.15 o 
   1   2  31      366.65      429.89     50.54 o 
   2   2  31      930.95     1023.43     48.21 o 
   3   2  31      732.77      880.02     55.67 o 
   4   2  31      116.11      140.77    118.12 o 
   5   2  31      299.29      337.36     58.13 o 
  -5   3  31       42.16       80.79     45.29 o 
  -4   3  31      166.67      198.43     75.31 o 
  -3   3  31       20.49        0.00     53.80 o 
  -2   3  31     1079.93     1100.59     58.02 o 
  -1   3  31       65.77       93.94     36.21 o 
   0   3  31       90.06      141.81     40.24 o 
   1   3  31     6980.58     6632.56    138.59 o 
   2   3  31      908.59      971.83     53.24 o 
   3   3  31     1092.57     1220.47     86.50 o 
   4   3  31     1560.46     1591.28    108.93 o 
   5   3  31      710.85      768.44     70.27 o 
  -5   4  31     1431.64     1327.96     80.79 o 
  -4   4  31     1004.79      877.70     59.60 o 
  -3   4  31     1141.20     1086.99     61.79 o 
  -2   4  31      363.77      326.65     50.38 o 
  -1   4  31     1026.43     1043.10     61.46 o 
   0   4  31       27.99       63.64     42.79 o 
   1   4  31      689.87      677.02     49.30 o 
   2   4  31      806.50      989.78     74.75 o 
   3   4  31      122.94      142.42     72.87 o 
   4   4  31     1131.41     1276.33    107.37 o 
  -4   5  31      226.24      160.21     66.62 o 
  -3   5  31      532.63      480.74     97.65 o 
  -2   5  31      336.12      276.15     77.53 o 
  -1   5  31      783.86      792.02     68.87 o 
   0   5  31       93.72       60.39     53.73 o 
   1   5  31       41.24       76.07     37.29 o 
   2   5  31       83.76       74.27     43.42 o 
   3   5  31       19.93       92.94     84.16 o 
   4   5  31      203.70      115.90     80.06 o 
  -4   6  31       66.07        0.00     76.27 o 
  -3   6  31      193.68      268.43     62.34 o 
  -2   6  31      489.74      509.60     66.64 o 
  -1   6  31     1036.42     1133.39    164.05 o 
   0   6  31        6.48       64.38     58.19 o 
   1   6  31       13.65       85.65     39.42 o 
   2   6  31      228.03      236.01     88.15 o 
   3   6  31        2.54       54.92     85.40 o 
  -3   7  31     1188.99     1054.68    164.14 o 
  -2   7  31       59.35      175.83     71.33 o 
  -1   7  31      714.97      716.36    108.88 o 
   0   7  31        3.23        1.80     46.83 o 
   1   7  31        6.04      102.41     44.14 o 
   2   7  31       28.57        0.00    135.08 o 
  -1   8  31       42.65      134.24     87.95 o 
   0   8  31      101.96      155.24     53.94 o 
  -4   0  32     2730.98     2462.21    236.18 o 
  -3   0  32     5922.38     5690.34    335.68 o 
  -2   0  32     1770.37     1723.26    179.34 o 
  -1   0  32      109.44       92.62     94.39 o 
   0   0  32     2474.19     2243.21    129.81 o 
   1   0  32      178.13      163.98     59.04 o 
   2   0  32      574.50      659.59     59.55 o 
   3   0  32       18.08       66.01     53.10 o 
   4   0  32     1291.51     1171.07    112.79 o 
   5   0  32       89.31       44.71     66.93 o 
  -5   1  32       25.06       80.73    131.58 o 
  -4   1  32      424.98      412.12    102.39 o 
  -3   1  32      338.35      445.43     94.53 o 
  -2   1  32      596.80      720.00     98.93 o 
  -1   1  32       16.37        3.45     17.88 o 
   0   1  32      155.64      198.68     39.38 o 
   1   1  32     1846.86     1842.06     73.71 o 
   2   1  32     4460.61     4518.28     83.60 o 
   3   1  32     7533.49     7447.23    158.26 o 
   4   1  32      187.40      139.83     61.89 o 
   5   1  32      625.52      668.98     64.65 o 
  -5   2  32      168.02      191.22     97.25 o 
  -4   2  32     1312.57     1467.16    206.75 o 
  -3   2  32     3467.08     2930.97    172.03 o 
  -2   2  32      422.51      423.03     90.22 o 
  -1   2  32     1555.00     1426.31     43.82 o 
   0   2  32      262.87      247.59     41.53 o 
   1   2  32     2964.76     3017.23     90.55 o 
   2   2  32     1378.81     1546.40     59.05 o 
   3   2  32       28.24      118.54     40.73 o 
   4   2  32      390.64      264.04    193.32 o 
   5   2  32      308.09      307.18     56.77 o 
  -5   3  32      296.65      265.21     45.61 o 
  -4   3  32       77.35       52.78     47.46 o 
  -3   3  32      844.44      844.98     68.06 o 
  -2   3  32     1989.31     1936.97     66.76 o 
  -1   3  32     7533.81     7002.67    162.37 o 
   0   3  32     1622.07     1509.53     67.29 o 
   1   3  32     1733.34     1721.20     75.46 o 
   2   3  32     1248.91     1357.38     59.26 o 
   3   3  32       34.18        9.97     72.03 o 
   4   3  32       15.00      121.96     70.45 o 
   5   3  32     1003.52     1199.64     80.92 o 
  -5   4  32      614.29      635.43     61.54 o 
  -4   4  32      101.32       69.94     41.44 o 
  -3   4  32      382.84      424.21     49.10 o 
  -2   4  32        6.35        0.00     40.27 o 
  -1   4  32      256.08      199.77     44.93 o 
   0   4  32     5590.88     5572.49    141.21 o 
   1   4  32       17.05       49.61     39.99 o 
   2   4  32      379.35      441.11     76.90 o 
   3   4  32     3164.51     3092.66    161.80 o 
   4   4  32     1069.52     1182.56    104.82 o 
  -4   5  32     1921.00     1607.85    101.17 o 
  -3   5  32      111.87      142.07     73.52 o 
  -2   5  32      128.46      109.21     49.88 o 
  -1   5  32       21.71        0.00     81.64 o 
   0   5  32      574.41      508.99     67.94 o 
   1   5  32      930.80     1095.40     65.51 o 
   2   5  32      866.60      888.65     65.47 o 
   3   5  32        3.57        0.00     65.85 o 
   4   5  32       21.89        0.00     74.97 o 
  -3   6  32       70.69      129.27     62.04 o 
  -2   6  32     1053.97     1116.72     81.75 o 
  -1   6  32      574.56      572.32    109.49 o 
   0   6  32      635.42      718.30     80.55 o 
   1   6  32     3374.24     3601.38     85.39 o 
   2   6  32      477.98      555.64     80.86 o 
   3   6  32        6.00        0.00    134.53 o 
  -2   7  32     3573.15     3218.84    213.49 o 
  -1   7  32       81.90      173.60     67.22 o 
   0   7  32     1063.14     1115.20     94.93 o 
   1   7  32     1423.62     1450.84     66.90 o 
   2   7  32      178.43      175.98    235.76 o 
  -5   1  33       34.27        0.00    127.08 o 
  -4   1  33      261.02      174.34    104.26 o 
  -3   1  33        7.06        0.00     66.89 o 
  -2   1  33     1024.20     1055.60    174.27 o 
  -1   1  33     1606.14     1525.14     36.58 o 
   0   1  33     2345.96     2258.04     78.37 o 
   1   1  33       12.32       37.80     39.41 o 
   2   1  33      119.77      187.09     51.79 o 
   3   1  33       15.25      124.45     38.46 o 
   4   1  33      326.39      413.75     93.97 o 
   5   1  33      361.37      408.17     70.34 o 
  -5   2  33        0.84        0.00     42.41 o 
  -4   2  33      298.11      210.36    130.61 o 
  -3   2  33      238.69      257.18     89.02 o 
  -2   2  33      232.60      334.78     86.85 o 
  -1   2  33      579.20      664.28     45.88 o 
   0   2  33      924.14      913.99     55.23 o 
   1   2  33     2100.95     2064.54     79.18 o 
   2   2  33      973.24     1184.00     51.68 o 
   3   2  33       27.77       63.99     40.98 o 
   4   2  33      312.70      254.57     68.96 o 
   5   2  33      598.43      439.67    211.55 o 
  -5   3  33     2629.75     2508.55     84.20 o 
  -4   3  33      222.74      188.48     91.48 o 
  -3   3  33     1264.85     1138.43    248.08 o 
  -2   3  33     1366.98     1418.21     61.75 o 
  -1   3  33      846.39      887.12     54.98 o 
   0   3  33      127.34      130.76     42.11 o 
   1   3  33      807.70     1014.69     65.33 o 
   2   3  33      333.07      363.55     44.39 o 
   3   3  33     2457.79     2419.71     79.32 o 
   4   3  33      359.91      160.73    162.00 o 
  -4   4  33      671.00      779.72     61.58 o 
  -3   4  33       11.12        7.13     39.85 o 
  -2   4  33     1590.41     1529.12    170.87 o 
  -1   4  33       51.60       87.18     52.45 o 
   0   4  33      353.80      466.81     54.04 o 
   1   4  33      435.94      452.81     65.44 o 
   2   4  33       40.48       57.45     41.15 o 
   3   4  33      472.36      474.47    111.36 o 
   4   4  33     1632.14     1708.11    129.46 o 
  -4   5  33      362.24      267.15     62.97 o 
  -3   5  33      321.88      317.32     56.02 o 
  -2   5  33      108.34      107.70     50.03 o 
  -1   5  33     2385.90     2292.03     96.59 o 
   0   5  33        0.23        0.00     51.95 o 
   1   5  33       48.85       46.15     43.48 o 
   2   5  33      569.00      551.18     53.28 o 
   3   5  33       12.53        0.00    129.86 o 
  -3   6  33      165.29      171.54    160.85 o 
  -2   6  33      548.97      613.69     93.74 o 
  -1   6  33      376.08      319.64     64.55 o 
   0   6  33        9.01        1.55     67.19 o 
   1   6  33      121.19      207.38     83.20 o 
   2   6  33     1192.76     1189.50    142.77 o 
   3   6  33       27.23        0.00    212.41 o 
  -2   7  33      222.26      253.48     68.38 o 
  -1   7  33      192.56      250.86     93.84 o 
   0   7  33       20.98       83.23     74.08 o 
   1   7  33     1172.43     1382.18     82.43 o 
   2   7  33      794.03      797.87    179.32 o 
  -4   0  34       24.80      183.92    132.02 o 
  -3   0  34       12.94        3.61    108.49 o 
  -2   0  34     2703.98     2382.10    215.56 o 
  -1   0  34       81.98      105.53     43.84 o 
   0   0  34     1118.35     1262.51     85.85 o 
   1   0  34     1557.35     1469.94    144.00 o 
   2   0  34      104.68       85.14     46.23 o 
   3   0  34    12913.56    12278.18    316.54 o 
   4   0  34      963.02     1035.24    133.07 o 
   5   0  34     2582.97     2100.00    179.43 o 
  -5   1  34      715.17      744.77    188.77 o 
  -4   1  34      555.53      775.78    124.43 o 
  -3   1  34     7246.06     6715.21    359.47 o 
  -2   1  34      541.99      612.65     99.83 o 
  -1   1  34      174.16      178.34     28.27 o 
   0   1  34     2287.75     2083.44     71.39 o 
   1   1  34     2014.13     1870.03     75.90 o 
   2   1  34      343.71      415.01     39.24 o 
   3   1  34      430.25      519.17     46.52 o 
   4   1  34       48.16       57.67     63.06 o 
   5   1  34       33.97      148.99     81.20 o 
  -5   2  34     1479.01     1605.52    236.36 o 
  -4   2  34      101.04       34.37    124.70 o 
  -3   2  34      331.79      450.49    100.69 o 
  -2   2  34      163.57      146.74     50.18 o 
  -1   2  34     1679.52     1655.95     62.50 o 
   0   2  34      427.51      462.85     47.81 o 
   1   2  34       37.73       68.16     42.87 o 
   2   2  34     4033.41     4077.55     81.88 o 
   3   2  34     2717.14     2794.61     81.52 o 
   4   2  34     1883.73     1824.34    102.16 o 
  -5   3  34     2782.54     2643.37     86.02 o 
  -4   3  34       13.94       22.59     49.19 o 
  -3   3  34       51.52       51.82     97.65 o 
  -2   3  34      482.38      467.30     70.85 o 
  -1   3  34     1120.97     1051.25     59.34 o 
   0   3  34      493.06      484.17     54.09 o 
   1   3  34      800.69      955.44     65.60 o 
   2   3  34       90.20       83.43     38.76 o 
   3   3  34     1911.84     1818.41     73.36 o 
   4   3  34      596.92      616.09    127.72 o 
  -4   4  34      677.18      742.85     65.74 o 
  -3   4  34      608.96      570.86    101.84 o 
  -2   4  34      808.45      844.43     83.34 o 
  -1   4  34     4079.01     3928.71    167.47 o 
   0   4  34      867.63      962.78     65.73 o 
   1   4  34      543.60      521.56     67.61 o 
   2   4  34       88.44       67.22     48.78 o 
   3   4  34        5.69        0.00     63.14 o 
   4   4  34       43.42       28.49    118.49 o 
  -4   5  34      358.17      264.18     57.50 o 
  -3   5  34      389.16      315.89     92.07 o 
  -2   5  34      205.49      257.79     56.40 o 
  -1   5  34      529.42      542.99     66.33 o 
   0   5  34      415.18      490.90     68.37 o 
   1   5  34      627.97      790.04     79.92 o 
   2   5  34      478.75      478.92     64.27 o 
   3   5  34      296.15      312.18    174.43 o 
  -3   6  34        8.33       20.93     80.75 o 
  -2   6  34     2427.34     2519.88    132.51 o 
  -1   6  34       60.71       68.24     68.78 o 
   0   6  34       18.56       25.73     60.55 o 
   1   6  34      376.05      366.98     62.07 o 
   2   6  34     2582.38     2527.19    151.86 o 
  -2   7  34       62.81      252.65     77.46 o 
  -1   7  34       33.74        0.00    103.60 o 
   0   7  34      410.38      511.78    126.84 o 
   1   7  34     2039.31     2131.77     93.68 o 
  -5   1  35      261.30      278.04    158.54 o 
  -4   1  35      118.79      129.99     90.67 o 
  -3   1  35      184.25      366.54     94.88 o 
  -2   1  35      479.63      479.16    120.52 o 
  -1   1  35     2198.33     2132.67     66.57 o 
   0   1  35     1538.99     1611.39     66.91 o 
   1   1  35     2836.28     2681.06     88.73 o 
   2   1  35      161.30      218.15     35.57 o 
   3   1  35       75.75      195.78     45.71 o 
   4   1  35      140.34      182.21     67.63 o 
  -5   2  35      213.10      400.81    164.80 o 
  -4   2  35      290.30      342.73    151.93 o 
  -3   2  35       50.33      112.79     85.51 o 
  -2   2  35       80.99       94.40     76.98 o 
  -1   2  35       60.20        0.00     34.90 o 
   0   2  35       94.78       92.49     39.81 o 
   1   2  35       83.15      108.98     45.52 o 
   2   2  35      340.09      367.49     39.56 o 
   3   2  35     1113.08     1359.43     65.42 o 
   4   2  35      732.72      697.69     82.10 o 
  -4   3  35      344.54      340.73     88.44 o 
  -3   3  35     2327.01     2104.11    195.64 o 
  -2   3  35      341.27      349.74     45.09 o 
  -1   3  35     2695.06     2410.46    107.79 o 
   0   3  35     1391.16     1442.78     83.18 o 
   1   3  35      556.00      659.99     86.68 o 
   2   3  35       16.34       11.23     37.64 o 
   3   3  35      594.14      651.70     78.49 o 
   4   3  35      306.23      234.39     75.87 o 
  -4   4  35      179.10      150.82     64.30 o 
  -3   4  35      216.11      256.94     49.13 o 
  -2   4  35      480.64      523.23     58.16 o 
  -1   4  35     1552.85     1649.77     75.77 o 
   0   4  35     2344.06     2113.58     84.21 o 
   1   4  35      251.04      334.80     63.84 o 
   2   4  35      279.15      382.66     52.80 o 
   3   4  35     1374.50     1269.99     86.32 o 
   4   4  35      232.19      186.85    163.33 o 
  -3   5  35        2.96       21.30     48.30 o 
  -2   5  35      212.51      259.78     57.74 o 
  -1   5  35      483.49      529.42     66.02 o 
   0   5  35       31.13       12.71     52.38 o 
   1   5  35     1429.32     1453.26    120.11 o 
   2   5  35     1558.05     1479.84     67.27 o 
   3   5  35      300.63      270.50     90.55 o 
  -3   6  35       78.51       95.70     88.82 o 
  -2   6  35      555.52      526.23     70.47 o 
  -1   6  35       17.20      151.26     61.07 o 
   0   6  35        8.25       65.65     63.15 o 
   1   6  35     1169.98     1261.68     98.87 o 
   2   6  35        1.43      129.11     91.74 o 
  -1   7  35       67.28       48.60     65.00 o 
   0   7  35      406.76      381.51    117.20 o 
   1   7  35      208.39      347.18     83.06 o 
  -4   0  36       41.22        0.00    112.36 o 
  -3   0  36     5768.08     5850.21    359.03 o 
  -2   0  36      497.79      456.68    141.62 o 
  -1   0  36      271.50      296.59     54.87 o 
   0   0  36     7862.05     7347.59    256.14 o 
   1   0  36     4378.52     4140.20    152.67 o 
   2   0  36     5339.28     5444.82    188.40 o 
   3   0  36     2311.24     2212.00    121.48 o 
   4   0  36      273.94       67.15    100.29 o 
  -5   1  36      634.22      698.42    187.89 o 
  -4   1  36     1084.66     1381.59    153.78 o 
  -3   1  36      527.19      681.55    115.60 o 
  -2   1  36      510.32      514.78    114.39 o 
  -1   1  36       18.79       49.64     35.06 o 
   0   1  36     3907.58     3871.19    116.66 o 
   1   1  36      181.74      220.78     48.40 o 
   2   1  36      171.56      229.00     42.17 o 
   3   1  36     2419.00     2430.34     72.06 o 
   4   1  36      783.24      857.49     83.01 o 
  -5   2  36      321.93      310.39    161.01 o 
  -4   2  36      256.70      312.06    146.91 o 
  -3   2  36      837.07      813.30    122.43 o 
  -2   2  36     2943.25     2613.57    101.60 o 
  -1   2  36      713.54      687.17     50.93 o 
   0   2  36        9.35      122.55     41.58 o 
   1   2  36      938.11      913.27     65.09 o 
   2   2  36       46.86       98.03     43.36 o 
   3   2  36     2206.90     2080.98     95.49 o 
   4   2  36      584.59      553.47     80.81 o 
  -4   3  36      100.28       73.18     54.76 o 
  -3   3  36      553.34      411.20     68.57 o 
  -2   3  36      385.36      490.41     70.99 o 
  -1   3  36     3308.12     3154.33    133.74 o 
   0   3  36     1110.46     1155.25     66.70 o 
   1   3  36     2024.42     1978.38     84.45 o 
   2   3  36      540.44      652.58     61.32 o 
   3   3  36      274.95      334.11     49.51 o 
   4   3  36     1004.10      843.13     90.43 o 
  -4   4  36      274.98      224.93     62.34 o 
  -3   4  36       69.98       67.72     45.79 o 
  -2   4  36        9.44       25.92     65.70 o 
  -1   4  36      367.98      391.59     72.39 o 
   0   4  36      273.59      341.09     52.89 o 
   1   4  36      429.35      609.00     71.63 o 
   2   4  36      650.05      700.45     64.82 o 
   3   4  36       25.58        0.00     62.35 o 
  -3   5  36        0.52        3.22     90.35 o 
  -2   5  36      838.38      770.93     89.32 o 
  -1   5  36      424.01      497.66     65.86 o 
   0   5  36        1.44        9.11     55.38 o 
   1   5  36       11.09       98.17     60.80 o 
   2   5  36      553.95      659.08     54.18 o 
   3   5  36     1539.97     1351.79    161.48 o 
  -2   6  36     1623.98     1581.71    150.82 o 
  -1   6  36     1028.27     1032.59     93.60 o 
   0   6  36       42.43      165.58     65.59 o 
   1   6  36      609.28      826.99     90.38 o 
   2   6  36      313.15      388.73     63.83 o 
   0   7  36       23.57       51.50     68.33 o 
  -4   1  37      325.89      310.30    109.74 o 
  -3   1  37      280.00      367.05    102.85 o 
  -2   1  37      694.78      942.46    121.43 o 
  -1   1  37      249.32      275.61     40.65 o 
   0   1  37      516.15      584.90     52.74 o 
   1   1  37      126.66      194.72     47.74 o 
   2   1  37      282.47      362.18     55.67 o 
   3   1  37      551.68      578.13     51.46 o 
   4   1  37        1.21       53.88     63.88 o 
  -4   2  37       77.61        0.00    124.26 o 
  -3   2  37      346.51      638.29    116.48 o 
  -2   2  37      348.45      302.59     58.64 o 
  -1   2  37      288.80      342.53     45.47 o 
   0   2  37     2092.69     2151.48     79.64 o 
   1   2  37      450.94      559.71     57.75 o 
   2   2  37      224.55      228.98     53.19 o 
   3   2  37        2.78      101.04     43.95 o 
   4   2  37        9.44        4.23     65.52 o 
  -4   3  37      335.07      628.00    181.98 o 
  -3   3  37      385.36      310.25     74.38 o 
  -2   3  37      142.00      194.50     54.56 o 
  -1   3  37       57.19       75.37     42.07 o 
   0   3  37        0.41       85.53     44.38 o 
   1   3  37       33.86       72.79     47.97 o 
   2   3  37     3649.59     3506.13    101.27 o 
   3   3  37     1712.49     1813.06     75.01 o 
   4   3  37      364.07      388.67     88.02 o 
  -4   4  37       59.41        9.62     52.38 o 
  -3   4  37      605.00      627.74    130.47 o 
  -2   4  37        1.59        0.00     44.37 o 
  -1   4  37       20.58       25.85     72.98 o 
   0   4  37      750.30      718.49     63.79 o 
   1   4  37      686.47      645.81     97.03 o 
   2   4  37       73.87       61.90     50.66 o 
   3   4  37       16.36        9.16     97.52 o 
  -3   5  37       55.84       68.44     53.99 o 
  -2   5  37      266.35      366.35    113.06 o 
  -1   5  37      281.46      321.50     63.36 o 
   0   5  37     2021.47     2045.20    101.99 o 
   1   5  37       10.49       44.50     61.50 o 
   2   5  37      424.60      485.73     65.32 o 
  -2   6  37       38.25      136.38    100.59 o 
  -1   6  37      189.83      202.80     65.99 o 
   0   6  37      392.00      494.50     82.09 o 
   1   6  37       17.16       81.43     70.05 o 
  -4   0  38     1745.41     1374.36    227.11 o 
  -3   0  38     2923.50     2866.10    262.62 o 
  -2   0  38      175.53      303.78    133.07 o 
  -1   0  38     3783.37     3643.89    125.09 o 
   0   0  38     3565.20     3786.35    142.66 o 
   1   0  38        9.98       31.92     87.73 o 
   2   0  38      347.56      420.52     81.35 o 
   3   0  38     3039.79     3231.25    114.90 o 
   4   0  38     1488.71     1350.39    145.32 o 
  -4   1  38        1.41        0.00     84.55 o 
  -3   1  38      493.56      670.18    118.64 o 
  -2   1  38     1278.20     1196.08    132.19 o 
  -1   1  38        0.97        2.10     35.66 o 
   0   1  38     1515.34     1491.23     87.46 o 
   1   1  38      588.17      568.14     57.91 o 
   2   1  38       61.44      145.39     49.99 o 
   3   1  38      608.77      742.98     55.52 o 
   4   1  38      392.95      413.62     76.77 o 
  -4   2  38      283.97      336.56    164.98 o 
  -3   2  38      807.73      877.91    128.98 o 
  -2   2  38       99.68      111.95     53.01 o 
  -1   2  38     2110.66     2225.17     75.77 o 
   0   2  38     2251.43     2167.03     80.75 o 
   1   2  38     3773.40     3766.35    110.07 o 
   2   2  38       84.26      149.16     50.56 o 
   3   2  38       16.97       59.42     43.29 o 
   4   2  38      729.47      702.04     85.54 o 
  -4   3  38       23.47       19.80     57.10 o 
  -3   3  38       48.04       53.74    164.49 o 
  -2   3  38      904.95      848.35     63.03 o 
  -1   3  38       11.15       26.71     40.92 o 
   0   3  38      550.28      492.89     55.45 o 
   1   3  38      134.84      278.95     53.92 o 
   2   3  38     1339.51     1594.16     98.87 o 
   3   3  38      580.90      660.71     67.65 o 
  -3   4  38      434.22      468.97     86.21 o 
  -2   4  38       15.97        0.00     52.01 o 
  -1   4  38      551.96      578.56     59.96 o 
   0   4  38      372.62      339.60     56.16 o 
   1   4  38        1.90       32.02     56.14 o 
   2   4  38      357.88      415.31     75.41 o 
   3   4  38     1125.03     1078.45     86.68 o 
  -3   5  38     1344.90     1299.71    133.94 o 
  -2   5  38     1634.09     1490.20    111.70 o 
  -1   5  38     1733.64     1731.96    116.79 o 
   0   5  38     1306.49     1244.51    127.49 o 
   1   5  38      571.19      661.92    131.11 o 
   2   5  38      883.30      937.00     72.32 o 
  -1   6  38      553.93      601.09    148.74 o 
   0   6  38      328.19      439.02     76.96 o 
   1   6  38      177.81      261.77     75.16 o 
  -4   1  39       10.68       18.85     91.03 o 
  -3   1  39      241.13      213.21     96.84 o 
  -2   1  39      326.21      457.87    104.46 o 
  -1   1  39      141.22      177.96     41.07 o 
   0   1  39      256.25      364.77     50.67 o 
   1   1  39       28.42      104.22     47.41 o 
   2   1  39       97.49      154.25     50.89 o 
   3   1  39      436.94      505.30     58.87 o 
   4   1  39       41.65      114.91     66.77 o 
  -4   2  39      142.84       33.40    137.30 o 
  -3   2  39      157.13      232.33     99.58 o 
  -2   2  39      202.02      321.32     46.97 o 
  -1   2  39      182.63      192.16     43.49 o 
   0   2  39     1184.91     1297.36     89.96 o 
   1   2  39      232.78      448.62     57.67 o 
   2   2  39     5055.01     5026.55    254.83 o 
   3   2  39      312.21      355.59     51.38 o 
  -4   3  39     2003.37     1684.01    381.07 o 
  -3   3  39      164.01      127.36    195.95 o 
  -2   3  39      714.25      707.43     61.37 o 
  -1   3  39      234.45      282.04     49.41 o 
   0   3  39      588.46      649.58     61.76 o 
   1   3  39      726.50      656.25     67.25 o 
   2   3  39       67.83      189.70     65.62 o 
   3   3  39      552.74      672.93     58.69 o 
  -3   4  39      342.88      193.00     53.31 o 
  -2   4  39      129.58      195.32     53.44 o 
  -1   4  39      561.40      545.92     60.49 o 
   0   4  39      413.07      385.80     57.99 o 
   1   4  39      323.79      364.37     69.22 o 
   2   4  39        6.78       83.19     65.64 o 
   3   4  39       52.66        0.00     80.56 o 
  -2   5  39     1453.20     1451.05     98.87 o 
  -1   5  39      160.58      242.89     64.08 o 
   0   5  39      582.67      538.00    101.65 o 
   1   5  39       36.75      134.83     67.11 o 
   2   5  39      250.28      577.06    124.26 o 
  -1   6  39      332.94      456.58     76.22 o 
   0   6  39      552.78      505.39     79.50 o 
  -4   0  40      154.00      221.55    151.67 o 
  -3   0  40      288.97      300.96    154.66 o 
  -2   0  40      486.70      480.56    151.14 o 
  -1   0  40      740.27      692.43     74.82 o 
   0   0  40       48.23       81.91     60.81 o 
   1   0  40     1615.31     1589.17    114.50 o 
   2   0  40        7.96       89.79     69.41 o 
   3   0  40     2619.30     2853.12    208.22 o 
  -4   1  40        2.09        6.65     93.41 o 
  -3   1  40      423.37      466.77    146.95 o 
  -2   1  40       62.34      105.41     87.14 o 
  -1   1  40      441.47      574.51     49.14 o 
   0   1  40     2472.76     2579.91     88.17 o 
   1   1  40     2438.15     2341.33     90.20 o 
   2   1  40      100.52      215.60     54.35 o 
   3   1  40      845.80      969.86     60.04 o 
  -4   2  40      244.79      238.30    162.95 o 
  -3   2  40        2.92       59.12     91.08 o 
  -2   2  40      230.76      214.32     53.58 o 
  -1   2  40     1469.95     1377.84     66.98 o 
   0   2  40       95.31      113.82     46.29 o 
   1   2  40      125.10      247.03     52.50 o 
   2   2  40       37.77      128.82     59.91 o 
   3   2  40      147.12      169.39     48.40 o 
  -3   3  40       92.74      123.94     72.86 o 
  -2   3  40      156.61      142.79     45.29 o 
  -1   3  40     1002.42     1024.21    129.48 o 
   0   3  40      112.93      224.42     58.09 o 
   1   3  40     2510.53     2511.48     99.83 o 
   2   3  40        6.52       71.75     95.57 o 
   3   3  40       23.47      109.80     75.35 o 
  -3   4  40        3.77       12.05    111.99 o 
  -2   4  40     2601.11     2331.65    139.60 o 
  -1   4  40       25.11       55.88     48.41 o 
   0   4  40      203.83      261.34     55.63 o 
   1   4  40     1230.10     1174.96     89.83 o 
   2   4  40     1246.48     1482.43    106.10 o 
  -2   5  40       78.05      110.91     94.81 o 
  -1   5  40       77.12       36.76     65.76 o 
   0   5  40       50.38       65.95     85.51 o 
   1   5  40       37.69       23.52     63.40 o 
  -4   1  41     1129.04     1164.11    156.63 o 
  -3   1  41      799.84      923.80    139.74 o 
  -2   1  41      391.44      578.69    116.17 o 
  -1   1  41      217.26      280.86     44.97 o 
   0   1  41        2.19       74.23     46.85 o 
   1   1  41      277.91      330.39     55.49 o 
   2   1  41      397.97      541.58     74.76 o 
   3   1  41       67.04       79.99     44.21 o 
  -3   2  41      833.46      849.29    137.11 o 
  -2   2  41      406.91      568.73     48.73 o 
  -1   2  41      208.56      301.19     47.44 o 
   0   2  41     1839.50     1823.31     80.03 o 
   1   2  41       34.38      101.07     49.69 o 
   2   2  41        0.05       54.34     58.68 o 
   3   2  41      714.93      772.89     68.50 o 
  -3   3  41       46.11        0.00    108.51 o 
  -2   3  41     1213.61     1086.58     64.62 o 
  -1   3  41      407.85      437.96     55.34 o 
   0   3  41     1126.84     1121.02     72.54 o 
   1   3  41       48.64      204.04     62.51 o 
   2   3  41     1038.89     1182.64     94.61 o 
  -2   4  41     1808.72     1636.24    242.98 o 
  -1   4  41      284.13      296.33     56.82 o 
   0   4  41      106.29      223.02     69.73 o 
   1   4  41       22.37      145.99    155.82 o 
   2   4  41      127.60      141.54     99.95 o 
  -1   5  41       11.50        8.04     91.21 o 
   0   5  41      566.97      618.81     90.75 o 
   1   5  41       41.29       25.68     64.24 o 
  -3   0  42     2290.55     2717.08    270.11 o 
  -2   0  42       95.39      194.41    141.27 o 
  -1   0  42      220.40      279.55     66.45 o 
   0   0  42      364.11      365.21     74.05 o 
   1   0  42      464.01      644.83     95.53 o 
   2   0  42       99.00      287.27     81.72 o 
   3   0  42     3578.69     3649.74    368.99 o 
  -3   1  42      233.44      229.70    107.02 o 
  -2   1  42     1217.62     1293.15    165.72 o 
  -1   1  42     1817.31     1748.37     72.28 o 
   0   1  42      330.38      442.30     55.44 o 
   1   1  42      392.69      432.47     57.65 o 
   2   1  42       34.08      180.32     91.31 o 
   3   1  42      309.74      530.48    101.69 o 
  -3   2  42        1.60      120.91    102.45 o 
  -2   2  42       21.45      100.66     42.29 o 
  -1   2  42      374.33      421.17     51.02 o 
   0   2  42     1388.86     1485.69     88.32 o 
   1   2  42     2775.92     2795.32    123.77 o 
   2   2  42     2897.28     2640.60    117.71 o 
   3   2  42      235.22      320.68     86.34 o 
  -3   3  42       71.38       39.61    149.07 o 
  -2   3  42       30.47       72.32     45.27 o 
  -1   3  42      941.43      958.46     70.99 o 
   0   3  42        1.49       48.02     49.03 o 
   1   3  42       12.81      126.85     59.87 o 
   2   3  42      846.59      956.87     90.22 o 
  -2   4  42      659.09      762.50     95.03 o 
  -1   4  42        8.49       91.87     52.31 o 
   0   4  42       10.37       95.47     53.03 o 
   1   4  42     1220.49     1188.82     94.30 o 
   0   5  42      140.13      305.28     70.96 o 
  -3   1  43      148.98      334.16    116.47 o 
  -2   1  43      251.08      474.03    118.06 o 
  -1   1  43      568.46      521.12     54.12 o 
   0   1  43      658.93      727.48     84.47 o 
   1   1  43      891.19     1040.25     81.41 o 
   2   1  43        0.24      109.10     55.08 o 
  -3   2  43       98.09      195.74    110.57 o 
  -2   2  43     1768.53     1572.89    115.98 o 
  -1   2  43       15.46       44.81     42.94 o 
   0   2  43      302.04      400.98     57.11 o 
   1   2  43       91.39      255.22     56.95 o 
   2   2  43      622.15      719.53     80.48 o 
  -2   3  43      135.97      155.89     63.21 o 
  -1   3  43      102.90      151.01     50.59 o 
   0   3  43        2.14      127.68     51.98 o 
   1   3  43      329.21      601.81     76.96 o 
   2   3  43      248.62      381.94     75.22 o 
  -1   4  43       58.26      115.13     53.43 o 
   0   4  43      335.00      334.26     67.87 o 
   1   4  43       83.39      142.85     74.05 o 
  -3   0  44     1368.55     1542.95    244.91 o 
  -2   0  44     4648.29     4322.33    331.45 o 
  -1   0  44     1665.51     1662.00    115.49 o 
   0   0  44     3308.14     3294.84    145.52 o 
   1   0  44        2.82       78.96     75.40 o 
   2   0  44       26.68      187.54     81.35 o 
  -3   1  44      113.83      153.15    130.91 o 
  -2   1  44      429.94      574.95     68.83 o 
  -1   1  44      503.10      515.51     55.61 o 
   0   1  44        0.35       44.97     47.55 o 
   1   1  44       20.09       73.16     72.84 o 
   2   1  44      668.38      799.90     75.74 o 
  -2   2  44      383.15      433.65     52.91 o 
  -1   2  44      523.71      372.67     53.92 o 
   0   2  44       32.78       79.88     49.80 o 
   1   2  44      235.11      268.01     67.43 o 
   2   2  44      222.76      296.43     69.98 o 
  -2   3  44      423.63      431.00     56.66 o 
  -1   3  44      207.36      213.92     52.59 o 
   0   3  44      264.20      359.99     75.96 o 
   1   3  44     1582.03     1657.04    102.44 o 
   0   4  44      960.29      949.88     84.56 o 
  -2   1  45      133.79      215.35     45.49 o 
  -1   1  45       95.98      135.56     69.08 o 
   0   1  45      232.18      262.00     61.37 o 
   1   1  45       72.43      200.16     56.31 o 
   2   1  45     1801.83     1969.20    169.31 o 
  -2   2  45      288.44      320.70     50.49 o 
  -1   2  45      464.49      597.89     74.43 o 
   0   2  45      321.85      416.41     60.79 o 
   1   2  45      132.73      242.58     58.93 o 
  -1   3  45        6.22      118.94     51.63 o 
   0   3  45     1354.84     1306.84    177.41 o 
  -2   0  46     2361.92     2741.75    282.19 o 
  -1   0  46     1478.59     1673.96    142.33 o 
   0   0  46      744.21      646.95    107.21 o 
   1   0  46       24.83       81.44    135.98 o 
  -2   1  46      371.62      467.78     51.47 o 
  -1   1  46      396.10      340.39     55.85 o 
   0   1  46      489.08      488.09     62.23 o 
   1   1  46       15.06      117.19     54.54 o 
  -1   2  46      930.31     1077.55     70.87 o 
   0   2  46      243.58      346.23     58.37 o 
  -1   1  47      129.36      232.07     53.09 o 
   0   1  47      496.25      661.73     65.70 o 
                                                 
